# Supplementary material for: Bayesian hierarchical models for disease mapping applied to contagious pathologies
Source: PLoS One. 2021 Jan 13;16(1):e0222898. doi: 10.1371/journal.pone.0222898 (PMC7806170; doi:10.1371/journal.pone.0222898)
Supplement: S1 File — (R) [file pone.0222898.s011.R]

## -----------------------------------------------------------------------------
## Divers fonctions R a utiliser dans la preparation des donnees
## pour les simulations avec BUGS
## Creation : 17/07/2015, im
## A partir du fichier :
## /mnt/commun/cartographie/contagion/contagion_bugs/Simulations1/Debut43_BUGS.R
## Modification : 25/08/2015
## -----------------------------------------------------------------------------

## fonction de definition des parametres de l'etude ////////////////////////////
defParam = function() {
	.num = length(carte@data$yy)		# 448
	.dat = 10
	.nbrereplicat = 100
	## creation de la liste des voisinages......................................
	vois = poly2nb(carte)
	## correction des voisinages de l'unité 448
	vois[[448]] = c(380, 401, 421)
	vois[[380]] = c(vois[[380]], 448)
	vois[[401]] = c(vois[[401]], 448)
	vois[[421]] = c(vois[[421]], 448)
	## nombre des voisinages de chaque unité
	nbv = unlist(lapply(vois, length))
	## mise en forme vectorielle des voisinages
	vois = unlist(vois)
	nbvSum = sum(nbv)		# 2486
	## construction des voisins spatiaux........................................
	.voisS = vois
	for (annee in 2 : .dat) {
		voisS_anneeEnCours = vois + (annee - 1) * .num
		.voisS = c(.voisS, voisS_anneeEnCours)
	}
	## nombre des voisinages spatiaux
	.nbvS = rep(nbv, .dat)	# length(nbvS) = 4480
	nbvSSum = sum(.nbvS)		# 24860
	## les poids de chaque voisinage spatial
	.poidsS = rep(1, nbvSSum)
	# construction des voisins temporels........................................
	.voisT = (1 : .num) + .num
	for (annee in 1 : (.dat - 2)) {
		for (j in 1 : .num) {
			voisTj_Avant = j + ((annee - 1) * .num)
			voisTj_Apres = j + ((annee + 1) * .num)
			.voisT = c(.voisT, voisTj_Avant, voisTj_Apres)
		}
	}
	voisT_Apres = (1 : .num) + (.dat - 2) * .num
	.voisT = c(.voisT, voisT_Apres)
	## nombre des voisinages temporels
	.nbvT = c(rep(1, .num), rep(2, .num * (.dat - 2)), rep(1, .num))
	nbvTSum = sum(.nbvT)		# 8064
	## les poids de chaque voisinage temporel
	.poidsT = rep(1, nbvTSum)
	# construction des voisins spatio-temporels.................................
	.voisST = vois + .num
	for (annee in 1 : (.dat - 2)) {
    	for (j in 1 : nbvSum) {
    		voisSTj_Avant = vois[j] + ((annee - 1) * .num)
    		voisSTj_Apres = vois[j] + ((annee + 1) * .num)
			.voisST = c(.voisST, voisSTj_Avant, voisSTj_Apres)
		}
	}
	voisST_Apres = vois + (.dat - 2) * .num
	.voisST = c(.voisST, voisST_Apres)
	## nombre des voisinages spatio-temporels
	.nbvST = c(nbv, rep(2 * nbv, .dat - 2), nbv)
	nbvSTSum = sum(.nbvST)		# 44748
	## les poids de chaque voisinage spatio-temporel
	.poidsST = rep(1, nbvSTSum)
	return(list(num = .num, dat = .dat, nbrereplicat = .nbrereplicat,
		        voisins = list(voisS = .voisS, nbvS = .nbvS, poidsS = .poidsS,
		        voisT = .voisT, nbvT = .nbvT, poidsT = .poidsT,
		        voisST = .voisST, nbvST = .nbvST, poidsST = .poidsST)
		        ))
}

## fonction pour calculer l'attendu ////////////////////////////////////////////
calculAttendu = function(PARAMETUDE) {
	## -----------------------------------
	dat = PARAMETUDE$dat
	num = PARAMETUDE$num
	## -----------------------------------
	## definition du repertoire des donnees annuelles
	connexion = "/mnt/commun/cartographie/contagion/contagion_bugs/Donnees_QGIS"
	## chargement des donnees par annee.........................................
	.cas = as.list(rep(NA, 10))
	anDeb = 2001
	anFin = 2010
	for (an in anDeb : anFin) {
		assign(paste("carte_tub_", an, sep = ""),
		readOGR(dsn = connexion, layer = paste("tub_hex_", an, sep = ""),
		    	stringsAsFactors = FALSE))
		aux1 = eval(get(paste("carte_tub_", an, sep = "")))
		assign(paste("cas_", an, sep = ""), aux1@data$COUNT)
		aux2 = eval(get(paste("cas_", an, sep = "")))
		aux2[is.na(aux2)] = 0
		# assign(paste("cas_", an, sep = ""), aux2)
		.cas[[an - 2000]] = aux2
	}
	# cas = unlist(cas)
	## calcul de l'attendu......................................................
	## somme des cas par annee
	.cas_annee = unlist(lapply(1 : dat, function(x) sum(.cas[[x]])))
	names(.cas_annee) = 2001 : 2010
	## extraction des donnees de population de vaches
	effectif_exploat = carte@data$nb_exploitation
	total_effectif_exploat = sum(effectif_exploat)		# 280727
	## calcul de l'attendu
	totalcas = unlist(lapply(1 : dat, function(x) rep(.cas_annee[x], num)))
	totaleffectif = rep(effectif_exploat, dat)
	.attendu = totalcas * totaleffectif / total_effectif_exploat
	return(list(attendu = .attendu, cas = .cas))
}

## fonction pour creer l'arborescence //////////////////////////////////////////
creerArbor = function(PARAMETUDE) {
	## -----------------------------------
	repertoire = PARAMETUDE$repertoire
	nbrerisque = PARAMETUDE$nbrerisque
	nbresurdisp = PARAMETUDE$nbresurdisp
	risque = PARAMETUDE$risque
	surdisp = PARAMETUDE$surdisp
	## -----------------------------------
	## definition du nombre de jeux de simulation
	.nbresimul = (nbrerisque * nbresurdisp)
	## initialisation des noms de l'arborescence
	.dossier_simul = rep(repertoire, .nbresimul) 
	.nomsimul = rep("simul", .nbresimul) 

	## construction des noms de modele de simulation
	for (i in 1 : nbrerisque) {
		for (j in 1 : nbresurdisp) {
			.nomsimul[4 * (i - 1) + j] =
				paste(.nomsimul[4 * (i - 1) + j], risque[i], surdisp[j], sep = "_")
		}
	}

	## construction de l'arborescence
	for (i in 1 : .nbresimul) {
		## preciser type du modèle
		type_modele = paste("model_", substr(.nomsimul[i], 7, 11), sep = "")
		.dossier_simul[i] = paste(.dossier_simul[i], "/", type_modele, "/", sep = "")
########¡¡ a completer pour les autres types de modeles si besoin !!############
		if (substr(.nomsimul[i], 7, 11) == "agreg") {
			## preciser la structure du risque pour les modeles a agregats
			.dossier_simul[i] = paste(.dossier_simul[i], substr(.nomsimul[i], 13, 13), sep = "")
			.dossier_simul[i] = paste(.dossier_simul[i], substr(.nomsimul[i], 15, 15), sep = "_")
		}
		.dossier_simul[i] = paste(.dossier_simul[i], "/", sep = "")
		# preciser la structure de la surdispersion pour l ensemble des modeles
		.dossier_simul[i] = paste(.dossier_simul[i], substr(.nomsimul[i], 17, 18),
							 sep = "")
	}
	return(list(dossier_simul = .dossier_simul, nomsimul = .nomsimul, nbresimul = .nbresimul))
}

## fonction de simulation des donnees //////////////////////////////////////////
constructionCas = function(PARAMETUDE) {
	## -----------------------------------
	nbrerisque = PARAMETUDE$nbrerisque
	nbresurdisp = PARAMETUDE$nbresurdisp
	nbrereplicat = PARAMETUDE$nbrereplicat
	nbresimul = PARAMETUDE$nbresimul
	dossier_simul = PARAMETUDE$dossier_simul
	nomsimul = PARAMETUDE$nomsimul
	dat = PARAMETUDE$dat
	num = PARAMETUDE$num
	attendu = PARAMETUDE$attendu
	## -----------------------------------
	## initialisation des donnees simulees
	.cas_simul = lapply(1 : nbresimul, function(x) list(rep(0, nbrereplicat)))
	for(k in c("risque_simul", "ln_risque_simul", "esperance",
		       "surdispersion", "param_size", "param_prob")) {
		assign(k, list(rep(0, nbresimul)))
	}
	## definition des coordonnees repetees pour chaque date
	abscisse = rep(carte@data$xx, dat)
	ordonnee = rep(carte@data$yy, dat)
	instant = unlist(lapply(1 : dat, function(x) rep(x, num)))
	## simulation des donnees
	for (i in 1 : nbresimul) {
		dir.create(paste(dossier_simul[i], "donnees", sep = "/"))
		## initialisation des valeurs de log du risque
		ln_risque_simul[[i]] = rep(0, dat * num)
		## définition du type de modele et de la structure du risque
		typemodel = substr(nomsimul[i], 7, 11)
		typerisq = substr(nomsimul[i], 13, 15)
		## calcul du log du risque pour les modeles a agregats
#########¡¡ a completer pour les autres types de modeles si besoin !!###########
		if (typemodel == "agreg") {
			## definition du type d'agregats generes courant
			intensite_agreg = substr(typerisq, 1, 1)
			largeur_agreg = substr(typerisq, 3, 3)
			## definition de l'intensite des agregats
#########¡¡ a completer pour les autres types d'agregats' si besoin !!##########
			if (intensite_agreg == "i") {
				intesite_agreg1 = rep (16, num * dat)
				temp = 1 + (0 : 4) * 3.75
				# temp = 1 + c(0, 1, 2, 8, 12) * 3.75
				intesite_agreg2 = unlist(lapply(c(temp, rev(temp)), function(x) rep(x, num)))
				intesite_agreg3 = rep(16, num * dat)
			}
			## definition de la distance pour laquelle l'intensite est divisée par e
			if (largeur_agreg == "l") {
###########################
				distance0 = 60000
				largeur_agreg1 = rep(distance0, num * dat)
				largeur_agreg2 = rep(distance0, num * dat)
				largeur_agreg3 = rep(distance0, num * dat)
			}
			## definition des coordonnees des centres des agregats...................
			## agregat 1
			x1 = 267680
			y1 = 2326796
			centre_agreg1_xx = rep(x1, num)
			centre_agreg1_yy = rep(y1, num)
			distancex = distance0
			distancey = 34641
			for (j in 1 : (dat - 1)) {
				centre_agreg1_xx = c(centre_agreg1_xx, rep(x1 + (j * distancex), num))
				centre_agreg1_yy = c(centre_agreg1_yy, rep(y1 - (j * distancey), num))
			}
			## agregat 2
			x2 = 447680
			y2 = 1876463.08123782
			centre_agreg2_xx = rep(x2, num * dat)
			centre_agreg2_yy = rep(y2, num * dat)
			## agregat 3
			x3 = 707680
			y3 = 2396078.32350848
			centre_agreg3_xx = rep(x3, num * dat)
			centre_agreg3_yy = rep(y3, num * dat)
			## calcul des distances entre centres des agregats et chaque centre d'hexagone
			distance1 = sqrt((centre_agreg1_xx - abscisse) ^ 2 + (centre_agreg1_yy - ordonnee) ^ 2)
			distance2 = sqrt((centre_agreg2_xx - abscisse) ^ 2 + (centre_agreg2_yy - ordonnee) ^ 2)
			distance3 = sqrt((centre_agreg3_xx - abscisse) ^ 2 + (centre_agreg3_yy - ordonnee) ^ 2)
			## calcul des effets de chaque agregat sur le log du risque
			agregat1 = log(intesite_agreg1) * exp(-distance1 / largeur_agreg1)
			agregat2 = log(intesite_agreg2) * exp(-distance2 / largeur_agreg2)
			agregat3 = log(intesite_agreg3) * exp(-distance3 / largeur_agreg3)
			## calcul du logrisque
			ln_risque_simul[[i]] = ln_risque_simul[[i]] + agregat1 + agregat2 + agregat3
		}
		## calcul du risque
		risque_simul[[i]] = exp(ln_risque_simul[[i]])
		## renormalisation du risque simule
		if (typemodel == "agreg") {
			risque_simul[[i]] = risque_simul[[i]] / mean(risque_simul[[i]])
		}
		risque_simul[[i]] = risque_simul[[i]] / (prod(risque_simul[[i]]) ^ (1 / length(risque_simul[[i]])))
		## calcul de l esperance du nombre de cas (par hexagone et par periode)
		esperance[[i]] = risque_simul[[i]] * attendu
		
		## definition du type de surdispersion
		typesurdisp = substr(nomsimul[i], 17, 18)
		## definition de la surdispersion au cours du temps
		if (typesurdisp == "CO") {
			surdispersion[[i]] = rep(3, dat * num)
		}
		if (typesurdisp == "NO") {
			surdispersion[[i]] = rep(1.001, dat * num)
		}
		## definition des parametres la loi bineg pour la generation des cas
		param_size[[i]] = esperance[[i]] / (surdispersion[[i]] - 1)
		param_prob[[i]] = 1 / surdispersion[[i]]
		
		## simulation des nombres des cas
		for (j in 1 : nbrereplicat) {
			.cas_simul[[i]][[j]] = rnbinom(dat * num, size = param_size[[i]], prob = param_prob[[i]])
			write.table(x = cbind(.cas_simul[[i]][[j]], attendu),
					file = paste(dossier_simul[i], "/donnees/donnees_", j, sep = ""),
		            quote = FALSE, row.names = FALSE, col.names = FALSE)
		## exemple : si on veut reutiliser les memes donnees dans un autre etude
		# nom_fichier = paste(paramEtude$dossier_simul[1], "/donnees_", 1, sep = "")
		# donnees_Areutiliser = read.table(nom_fichier)
		# cas_simulAreutiliser = donnees_Areutiliser[ , 1]
		# identical(cas_simulAreutiliser, paramEtude$cas_simul[[1]][[1]])
		# rm("donnees_Areutiliser")
		}
	}	
	return(list(cas_simul = .cas_simul))
}

## fonction de conversion en binaire ///////////////////////////////////////////
binary = function(x) {
	if (all(x < 2)) return(x)
	else return(paste(binary(x%/%2), x%%2, sep = ""))
}

## function pour creer les noms des modeles et des replicats ///////////////////
constructionNomModRepl = function(PARAMETUDE) {
	## -----------------------------------
	nbrereplicat = PARAMETUDE$nbrereplicat
	## -----------------------------------

	## definition du nombre initial de parametres consideres dans les modeles
	nbreparamdiff = 6
	paramdiff = matrix(c("poiss", "bineg", "nopar", "param", "_x", "_S",
					     "_x", "_T", "_xx", "_ST", "_ssbr", "_gaus"),
				       byrow = TRUE, ncol = 2)
	## initialisation des noms de modele
	.nommodel = rep("model", 2 ^ nbreparamdiff)
	## determination des noms de modele selon les parametres
	for (i in 1 : length(.nommodel)) {
		vect_param = unlist(strsplit(as.character(binary(i - 1)), ''))
		if (length(vect_param) != nbreparamdiff) {
			vect_param = c(rep("0", (nbreparamdiff - length(vect_param))), vect_param)
		}
		for (j in 1 : nbreparamdiff) {
			if (vect_param[j] == 1) {
				.nommodel[i] = paste(.nommodel[i], paramdiff[j, 2], sep = "")
			} else {
				.nommodel[i] = paste(.nommodel[i], paramdiff[j, 1], sep = "")
			}
		}
	}
	## supression des modeles en double : "param" sans "S", "T" ou "ST" (4)
	for (i in 1 : 2 ^ nbreparamdiff) {
		if (substr(.nommodel[2 ^ nbreparamdiff - i + 1], 11, 22) == "param_x_x_xx") {
			.nommodel = .nommodel[-2 ^ nbreparamdiff - 1 + i]
		}
	}
	## supression aussi du premier modele qui est vide : poiss nopar x x xx ssbr
	.nommodel = .nommodel[!.nommodel %in% "modelpoissnopar_x_x_xx_ssbr"]
	## ajout des 4 modeles de type "parms"
	fin = c()
	for (i in .nommodel) {
		if ((substr(i, 11, 15) == "param") &
	   		(substr(i, 17, 17) == "S") &
	   		(substr(i, 19, 19) == "T") &
	   	    (substr(i, 21, 22) == "ST")){
		aux = paste(substr(i, 1, 10), "parms", substr(i, 16, 27), sep = "")
		fin = c(fin, aux)
		}
	}
	.nommodel = c(.nommodel, fin)		#length(.nommodel) = 63
	## initialisation des noms de replicats
	.nomreplicat = matrix(rep(.nommodel, nbrereplicat), byrow = FALSE, ncol = nbrereplicat)
	if (nbrereplicat > 1) {
		## initialisation des numeros de replicats
		.numreplicat = rep(1, dim(.nomreplicat)[1])
		## construction des numeros de replicats
		if (nbrereplicat > 1) {
			for (i in 2 : nbrereplicat) {
				.numreplicat = c(.numreplicat, rep(i, length(.nommodel)))
			}
		}
		## conversion en texte
		.numreplicat = as.character(.numreplicat)
		## ajout de "0" pour homogeneiser les longueurs de noms de replicats
		max_long = nchar(nbrereplicat)
		aux = paste(rep("0", max_long), collapse = "")
		.numreplicat = paste(rep(aux, nbrereplicat), .numreplicat, sep = "")
		for (i in 1: (nbrereplicat * length(.nommodel))) {
 			.numreplicat[i] = substr(.numreplicat[i], nchar(.numreplicat[i]) - max_long + 1,
 							         nchar(.numreplicat[i]))
		}
		## construction des noms de replicats par concatenation
		.nomreplicat = paste(.nomreplicat, .numreplicat, sep = "")
	}
	## et sans le mot "model" :)
	.typemodel = unlist(lapply(.nommodel, function(x) substr(x, start = 6, stop = nchar(x))))
	return(list(#nommodel = .nommodel,
		        nomreplicat = .nomreplicat, typemodel = .typemodel))
}

## fonction pour la creation des fichiers des donnees initiales ////////////////
constructionFichDonInit = function(PARAMETUDE) {
	## -----------------------------------
	nomsimul = PARAMETUDE$nomsimul
	nomreplicat = PARAMETUDE$nomreplicat
	typemodel = PARAMETUDE$typemodel
	nbresimul = PARAMETUDE$nbresimul
	num = PARAMETUDE$num
	dat = PARAMETUDE$dat
	dossier_simul = PARAMETUDE$dossier_simul
	## -----------------------------------

	for (sim in 1 : nbresimul) {
		for (mod in typemodel) {
			composante = c(regexpr("bineg", mod) >= 0, regexpr("_S_", mod) >= 0,
				           regexpr("_T", mod) >= 0, regexpr("_ST", mod) >= 0,
				           regexpr("_gaus", mod) >= 0, regexpr("param", mod) >= 0,
				           regexpr("parms", mod) >= 0)
			## gestion de la loi
			if (composante[1]) {
				initialisation = list("lambda" = rep(2, num * dat), "alpha" = rep(1, num * dat))
			} else {
				initialisation = list()
			}
			## gestion du bruit
			if (composante[5]) {
				initialisation = c(initialisation, list("epsilon" = rep(0, num * dat), "tau4" = 1))
			}
			if (composante[6]) {		## gestion de PARAM
				if (composante[2]) {	## gestion S
					initialisation = c(initialisation, list("u" = rep(0, num * dat), "tau1" = 1, "a" = 1))
					if (composante[3]) {	## gestion T
						initialisation = c(initialisation, list("t" = rep(0, num * dat), "tau2" = 1))
					}
					if (composante[4]) {	## gestion ST
						initialisation = c(initialisation, list("v" = rep(0, num * dat), "tau3" = 1))
					}
				} else if (composante[4]) {		## gestion ST
					initialisation = c(initialisation, list("v" = rep(0, num * dat), "tau3" = 1, "c" = 1))
					if (composante[3]) {	## gestion T
						initialisation = c(initialisation, list("t" = rep(0, num * dat), "tau2" = 1))
					}
				} else if (composante[3]) {		## gestion T
					initialisation = c(initialisation, list("t" = rep(0, num * dat), "tau2" = 1, "b" = 1))
				}
			} else if (composante[7]) {		## gestion de PARMS
				initialisation = c(initialisation,
					list("u" = rep(0, num * dat), "tau1" = 1, "a" = 1,
						 "t" = rep(0, num * dat), "tau2" = 1,
						 "v" = rep(0, num * dat), "tau3" = 1, "c" = 1))
			} else {	## gestion NOPAR
				if (composante[2]) {	## gestion S
					initialisation = c(initialisation, list("u" = rep(0, num * dat), "tau1" = 1))
				}
				if (composante[3]) {	## gestion T
					initialisation = c(initialisation, list("t" = rep(0, num * dat), "tau2" = 1))
				}
				if (composante[4]) {		## gestion ST
					initialisation = c(initialisation, list("v" = rep(0, num * dat), "tau3" = 1))
				}
			}

			## fichier de donnees d initialisation
			nomdirdonneesinit = paste(dossier_simul[sim], mod, "Donnees_init_BUGS", sep = "/")
			unlink(nomdirdonneesinit, recursive = TRUE)
			dir.create(nomdirdonneesinit, recursive = TRUE)
			nomfichierdonneesinit = paste(nomdirdonneesinit, mod, sep = "/")
			## sauvegarde des donnees d initialisation
			dput(x = initialisation, file = nomfichierdonneesinit, control = NULL)	
		}
	}
	return("succes")
}

## fonction pour creer les fichiers des donnees ////////////////////////////////
writeDonnees = function(PARAMETUDE, cas_separes = FALSE, CAS = NULL) {
	print("Patienter........................................")
	## les cas simules peuvent etre charge separemment
	## -----------------------------------
	typemodel = PARAMETUDE$typemodel
	nbresimul = PARAMETUDE$nbresimul
	num = PARAMETUDE$num
	dat = PARAMETUDE$dat
	attendu = PARAMETUDE$attendu
	dossier_simul = PARAMETUDE$dossier_simul
	nbrereplicat = PARAMETUDE$nbrereplicat
	voisins = PARAMETUDE$voisins
	voisS = voisins$voisS
	nbvS = voisins$nbvS
	poidsS = voisins$poidsS
	voisT = voisins$voisT
	nbvT = voisins$nbvT
	poidsT = voisins$poidsT
	voisST = voisins$voisST
	nbvST = voisins$nbvST
	poidsST = voisins$poidsST
	## -----------------------------------
	for (sim in 1 : nbresimul) {
		for (mod in typemodel) {
			composante = c(regexpr("bineg", mod) >= 0, regexpr("_S_", mod) >= 0,
				           regexpr("_T", mod) >= 0, regexpr("_ST", mod) >= 0,
				           regexpr("_gaus", mod) >= 0, regexpr("param", mod) >= 0,
				           regexpr("parms", mod) >= 0)
			for (i in 1 : nbrereplicat) {
				if (cas_separes) {
					cas = CAS
					} else {
						cas = paramEtude$cas_simul[[sim]][[i]]
					}
					
				## initialisation des donnees
				donnees = list("num" = num * dat, "y" = cas, "e" = attendu)
				## gestion du bruit
				if (composante[6]) {		## gestion de PARAM
					if (composante[2]) {	## gestion S
						donnees = c(donnees, list("voisS" = voisS, "nbvS" = nbvS, "poidsS" = poidsS))
						if (composante[3]) {	## gestion T
							donnees = c(donnees, list("voisT" = voisT, "nbvT" = nbvT, "poidsT" = poidsT))
						}
						if (composante[4]) {	## gestion ST
							donnees = c(donnees, list("voisST" = voisST, "nbvST" = nbvST, "poidsST" = poidsST))
						}
					} else if (composante[4]) {		## gestion ST
						donnees = c(donnees, list("voisST" = voisST, "nbvST" = nbvST, "poidsST" = poidsST))
						if (composante[3]) {	## gestion T
							donnees = c(donnees, list("voisT" = voisT, "nbvT" = nbvT, "poidsT" = poidsT))
						}
					} else if (composante[3]) {		## gestion T
						donnees = c(donnees, list("voisT" = voisT, "nbvT" = nbvT, "poidsT" = poidsT))
					}
				} else if (composante[7]) {		## gestion de PARMS
					donnees = c(donnees, list("voisS" = voisS, "nbvS" = nbvS, "poidsS" = poidsS,
									          "voisT" = voisT, "nbvT" = nbvT, "poidsT" = poidsT,
			 	                              "voisST" = voisST, "nbvST" = nbvST, "poidsST" = poidsST))
				} else {	## gestion NOPAR
					if (composante[2]) {	## gestion S
						donnees = c(donnees, list("voisS" = voisS, "nbvS" = nbvS, "poidsS" = poidsS))
					}
					if (composante[3]) {	## gestion T
						donnees = c(donnees, list("voisT" = voisT, "nbvT" = nbvT, "poidsT" = poidsT))
					}
					if (composante[4]) {		## gestion ST
						donnees = c(donnees, list("voisST" = voisST, "nbvST" = nbvST, "poidsST" = poidsST))
					}
				}

				## fichier de donnees
				nomdirdonnees = paste(dossier_simul[sim], mod, "Donnees_BUGS", sep = "/")
				unlink(nomdirdonnees, recursive = TRUE)
				dir.create(nomdirdonnees)
				nomfichierdonnees = paste(nomdirdonnees, mod, sep = "/")
				## sauvegarde des donnees (cas, attendus, structure de voisinage)
				dput(x = donnees, file = nomfichierdonnees, control = NULL)
			}
		}
	}
	return("succes")
}

## fonction pour creer les modeles BUGS ////////////////////////////////////////
writeModel = function(PARAMETUDE, loiparam = "dgamma(5, 5)") {
	## -----------------------------------
	typemodel = PARAMETUDE$typemodel
	nbresimul = PARAMETUDE$nbresimul
	dossier_simul = PARAMETUDE$dossier_simul
	## -----------------------------------
	for (sim in 1 : nbresimul) {
		for (mod in typemodel) {
			## preliminaires....................................................
			# creation de la variable qui identifie les parametres du modele
			composante = c(regexpr("bineg", mod) >= 0, regexpr("_S_", mod) >= 0,
				           regexpr("_T", mod) >= 0, regexpr("_ST", mod) >= 0,
				           regexpr("_gaus", mod) >= 0, regexpr("param", mod) >= 0,
				           regexpr("parms", mod) >= 0)
			## on fixe la longueur du modele a 20
			taille = 20
			## initialisation du modele
			modele = rep("", taille)
			modele[1] = "model {"
			tab = "    "
			modele[2] = paste(tab, "for (i in 1 : num) {", sep = "")
			modele[3] = paste(tab, tab, "y[i] ~ dpois(lambda[i])", sep = "")
			modele[10] = paste(tab, "}", sep = "")
			modele[20] = "}"
			## creation du repertoire
			nomdirmodele = paste(dossier_simul[sim], mod, "Modeles_BUGS", sep = "/")
			unlink(nomdirmodele, recursive = TRUE)
			dir.create(nomdirmodele)
			## definition du nom de fichier de modele
			nomfichiermodele = paste(nomdirmodele, mod, sep = "/")
			## gestion de la loi
			if (composante[1]) {
				modele[4] = paste(tab, tab, "lambda[i] ~ dgamma(alpha[i], beta[i])", sep = "")
				modele[5] = paste(tab, tab, "beta[i] <- 1/rho[i]", sep = "")
				modele[6] = paste(tab, tab, "rho[i] <- mu[i]/alpha[i]", sep = "")
				modele[7] = paste(tab, tab, "log(mu[i]) <- log(e[i])", sep = "")
				modele[8] = paste(tab, tab, "alpha[i] ~ dgamma(5, 5)", sep = "")
			} else {
				modele[7] = paste(tab, tab, "log(lambda[i]) <- log(e[i])", sep = "")
			}
			## gestion du bruit
			if (composante[5]) {
				modele[7] = paste(modele[7], " + epsilon[i]", sep = "")
				modele[9] = paste(tab, tab, "epsilon[i] ~ dnorm(0, tau4)", sep = "")
				modele[17] = paste(tab, "tau4 ~ dgamma(0.01, 0.01)", sep = "")
			}
			if (composante[6]) {		## gestion de PARAM
				if (composante[2]) {	## gestion S
					modele[7] = paste(modele[7], " + a * u[i]", sep = "")
					modele[11] = paste(tab, "u[1 : num] ~ car.normal(voisS[], poidsS[], nbvS[], tau1)", sep = "")
					modele[14] = paste(tab, "tau1 ~ dgamma(0.01, 0.01)", sep = "")
					modele[18] = paste(tab, "a ~ ", loiparam, sep = "")
					if (composante[3]) {	## gestion T
						modele[7] = paste(modele[7], " + t[i]", sep = "")
						modele[12] = paste(tab, "t[1 : num] ~ car.normal(voisT[], poidsT[], nbvT[], tau2)", sep = "")
						modele[15] = paste(tab, "tau2 ~ dgamma(0.01, 0.01)", sep = "")
					}
					if (composante[4]) {	## gestion ST
						modele[7] = paste(modele[7], " + v[i]", sep = "")
						modele[13] = paste(tab, "v[1 : num] ~ car.normal(voisST[], poidsST[], nbvST[], tau3)", sep = "")
						modele[16] = paste(tab, "tau3 ~ dgamma(0.01, 0.01)", sep = "")
					}
				} else if (composante[4]) {		## gestion ST
					modele[7] = paste(modele[7], " + c * v[i]", sep = "")
					modele[13] = paste(tab, "v[1 : num] ~ car.normal(voisST[], poidsST[], nbvST[], tau3)", sep = "")
					modele[16] = paste(tab, "tau3 ~ dgamma(0.01, 0.01)", sep = "")
					modele[19] = paste(tab, "c ~ ", loiparam, sep = "")
					if (composante[3]) {	## gestion T
						modele[7] = paste(modele[7], " + t[i]", sep = "")
						modele[12] = paste(tab, "t[1 : num] ~ car.normal(voisT[], poidsT[], nbvT[], tau2)", sep = "")
						modele[15] = paste(tab, "tau2 ~ dgamma(0.01, 0.01)", sep = "")
					}
				} else if (composante[3]) {		## gestion T
					modele[7] = paste(modele[7], " + b * t[i]", sep = "")
					modele[12] = paste(tab, "t[1 : num] ~ car.normal(voisT[], poidsT[], nbvT[], tau2)", sep = "")
					modele[15] = paste(tab, "tau2 ~ dgamma(0.01, 0.01)", sep = "")
					modele[18] = paste(tab, "b ~ ", loiparam, sep = "")
				}
			} else if (composante[7]) {		## gestion de PARMS
				modele[7] = paste(modele[7], " + a * u[i] + t[i] + c * v[i]", sep = "")
				modele[11] = paste(tab, "u[1 : num] ~ car.normal(voisS[], poidsS[], nbvS[], tau1)", sep = "")
				modele[14] = paste(tab, "tau1 ~ dgamma(0.01, 0.01)", sep = "")
				modele[18] = paste(tab, "a ~ ", loiparam, sep = "")
				modele[12] = paste(tab, "t[1 : num] ~ car.normal(voisT[], poidsT[], nbvT[], tau2)", sep = "")
				modele[15] = paste(tab, "tau2 ~ dgamma(0.01, 0.01)", sep = "")
				modele[13] = paste(tab, "v[1 : num] ~ car.normal(voisST[], poidsST[], nbvST[], tau3)", sep = "")
				modele[16] = paste(tab, "tau3 ~ dgamma(0.01, 0.01)", sep = "")
				modele[19] = paste(tab, "c ~ ", loiparam, sep = "")
			} else {	## gestion NOPAR
				if (composante[2]) {	## gestion S
					modele[7] = paste(modele[7], " + u[i]", sep = "")
					modele[11] = paste(tab, "u[1 : num] ~ car.normal(voisS[], poidsS[], nbvS[], tau1)", sep = "")
					modele[14] = paste(tab, "tau1 ~ dgamma(0.01, 0.01)", sep = "")
				}
				if (composante[3]) {	## gestion T
					modele[7] = paste(modele[7], " + t[i]", sep = "")
					modele[12] = paste(tab, "t[1 : num] ~ car.normal(voisT[], poidsT[], nbvT[], tau2)", sep = "")
					modele[15] = paste(tab, "tau2 ~ dgamma(0.01, 0.01)", sep = "")
				}
				if (composante[4]) {		## gestion ST
					modele[7] = paste(modele[7], " + v[i]", sep = "")
					modele[13] = paste(tab, "v[1 : num] ~ car.normal(voisST[], poidsST[], nbvST[], tau3)", sep = "")
					modele[16] = paste(tab, "tau3 ~ dgamma(0.01, 0.01)", sep = "")
				}
			}
			# on enleve les lignes vides
			modele = modele[modele != ""]
			# ecriture du fichier de modele BUGS................................
			write.table(x = modele, file = nomfichiermodele, quote = FALSE, row.names = FALSE, col.names = FALSE)
		}
	}
}

## fonction pour creer les scripts BUGS ////////////////////////////////////////
writeScript = function(PARAMETUDE) {
	## -----------------------------------
	nbresimul = PARAMETUDE$nbresimul
	typemodel = PARAMETUDE$typemodel
	dossier_simul = PARAMETUDE$dossier_simul
	burn = PARAMETUDE$burn
	pas = PARAMETUDE$pas
	echantillon = PARAMETUDE$echantillon
	nbrereplicat = PARAMETUDE$nbrereplicat
	## -----------------------------------
	for (sim in 1 : nbresimul) {
		for (mod in typemodel) {
			## preliminaires....................................................
			# creation de la variable qui identifie les parametres du modele
			composante = c(regexpr("bineg", mod) >= 0, regexpr("_S_", mod) >= 0,
				           regexpr("_T", mod) >= 0, regexpr("_ST", mod) >= 0,
				           regexpr("_gaus", mod) >= 0, regexpr("param", mod) >= 0,
				           regexpr("parms", mod) >= 0)
			## longueur initiale du script
			taille = 6
			## initialisation du script
			script = rep("", taille)
			## creation du repertoire
			nomdirscript = paste(dossier_simul[sim], mod, "Scripts_BUGS", sep = "/")
			unlink(nomdirscript, recursive = TRUE)
			dir.create(nomdirscript)
			## ecriture du script BUGS..........................................
			## chargement du modele
			script[1] = paste("modelCheck(\"", mod, "/Modeles_BUGS/", mod, "\")", sep = "")
			## chargement des donnees
			script[2] = paste("modelData(\"", mod, "/Donnees_BUGS/", mod, "\")", sep = "")
			## compilation du modele
			script[3] = "modelCompile()"
			## initialisation du modele
			script[4] = paste("modelInits(\"", mod, "/Donnees_init_BUGS/", mod, "\")", sep = "")
			## changement de seed
			# script[5] = paste("modelSetRN(seed)", sep = "")
			script[5] = paste("modelSetRN(1)", sep = "")
			## mise a jour des valeurs des parametres
			# script[6] = paste("modelUpdate(burnin)", sep = "")
			script[6] = paste("modelUpdate(\"", burn, "\")", sep = "")
			## surveillance des noeuds..........................................
			## gestion de la loi
			if (composante[1]) {
				script = c(script, "samplesSet(\"alpha\")", "samplesSet(\"lambda\")")
			}
			## gestion du bruit
			if (composante[5]) {
				script = c(script, "samplesSet(\"epsilon\")", "samplesSet(\"tau4\")")
			}
			if (composante[6]) {		## gestion de PARAM
				if (composante[2]) {	## gestion S
					script = c(script, "samplesSet(\"u\")", "samplesSet(\"tau1\")", "samplesSet(\"a\")")
					if (composante[3]) {	## gestion T
						script = c(script, "samplesSet(\"t\")", "samplesSet(\"tau2\")")
					}
					if (composante[4]) {	## gestion ST
						script = c(script, "samplesSet(\"v\")", "samplesSet(\"tau3\")")
					}
				} else if (composante[4]) {		## gestion ST
					script = c(script, "samplesSet(\"v\")", "samplesSet(\"tau3\")", "samplesSet(\"c\")")
					if (composante[3]) {	## gestion T
						script = c(script, "samplesSet(\"t\")", "samplesSet(\"tau2\")")
					}
				} else if (composante[3]) {		## gestion T
					script = c(script, "samplesSet(\"t\")", "samplesSet(\"tau2\")", "samplesSet(\"b\")")
				}
			} else if (composante[7]) {		## gestion de PARMS
				script = c(script, "samplesSet(\"u\")", "samplesSet(\"tau1\")", "samplesSet(\"a\")",
					               "samplesSet(\"t\")", "samplesSet(\"tau2\")",
			   	    	           "samplesSet(\"v\")", "samplesSet(\"tau3\")", "samplesSet(\"c\")")
			} else {	## gestion NOPAR
				if (composante[2]) {	## gestion S
					script = c(script, "samplesSet(\"u\")", "samplesSet(\"tau1\")")
				}
				if (composante[3]) {	## gestion T
					script = c(script, "samplesSet(\"t\")", "samplesSet(\"tau2\")")
				}
				if (composante[4]) {		## gestion ST
					script = c(script, "samplesSet(\"v\")", "samplesSet(\"tau3\")")
				}
			}
			taille = length(script)
			## pas de l echantillonnage
			script[taille + 1] = paste("samplesThin(\"", pas, "\")", sep = "")
			## mise a jour de l echantillon
			script[taille + 2] = paste("modelUpdate(\"", echantillon, "\")", sep = "")
			## fermeture bugs
			script[taille + 4] = "modelQuit()"
			# ecriture du fichier de script.....................................
			for (i in 1 : nbrereplicat) {
			## fichier de sauvegarde des resultats au format coda
			# script[taille + 3] = paste("samplesCoda(\"*\", \"", mod, "/Resultats_BUGS/fichierSamplesCoda\")", sep = "")
			script[taille + 3] = paste("samplesCoda(\"*\", \"", mod, "/Resultats_BUGS/", mod, "_", i, "\")", sep = "")
			## definition du nom de fichier de script
			nomfichierscript = paste(nomdirscript, "/", mod, "_", i, sep = "")
			write.table(x = script, file = nomfichierscript, quote = FALSE, row.names = FALSE, col.names = FALSE)
		}
	}}
}
	
## fonction pour ecrire le fichier de soumission du script shell ///////////////
writeJob = function(PARAMETUDE, nomfichier, nomscriptshell) {
	## -----------------------------------
	dossier_simul = PARAMETUDE$dossier_simul
	typemodel = PARAMETUDE$typemodel
	nbresimul = PARAMETUDE$nbresimul
	nbrereplicat = PARAMETUDE$nbrereplicat
	## -----------------------------------
	for (sim in 1 : nbresimul) {
		sink(paste(dossier_simul[sim], nomfichier, sep = "/"))
		cat("## --------------------------------------------------------- ##\n")
		cat("## Lancement de job avec HTCondor\n")
		# cat("## Taches : simulations sous BUGS via un script shell\n")
		cat("## Taches : simulations sous BUGS\n")
		cat(paste("## creation : ", format(Sys.Date(), "%d/%m/%Y"), ", im\n", sep = ""))
		cat("## --------------------------------------------------------- ##\n\n")
		cat("## choix univers CONDOR (ne pas modifier)\n")
		cat("universe = vanilla\n\n")
		cat("## commande a executer\n")
		# cat(paste("executable = ", dossier_simul, "/", nomscriptshell, "\n\n", sep = ""))
		cat(paste("executable = /usr/local/bin/OpenBUGS\n\n", sep = ""))
		cat("## le repertoire d'execution\n")
		cat(paste("initialdir = ", dossier_simul, "\n\n", sep = ""))
		cat("## fichiers de log erreur et sortie\n")
		cat("error = tmp/bugs_$(Cluster)_$(Process)\n")
		cat("output = tmp/bugs_$(Cluster)_$(Process)\n\n")
		cat("## specification des machines a utiliser\n")
		cat("requirements = (machine == \"epia-srvmendel\") || (machine == \"epia-srvcantor\") || (machine == \"clt-epianose-s\") || (machine == \"epia-srvmaynard\") || (machine == \"clt-epiaalan-s\")\n\n")
		cat("## --------------------------------------------------------- ##\n")
		index = 1
		for (mod in typemodel) {
			for (i in 1 : nbrereplicat) {
			cat(paste("## arguments de la commande ", index, "\n", sep = ""))
			index = index + 1
			# cat(paste("arguments = ./", mod, "/Scripts_BUGS/", mod,
			# 	      " ", mod, " ", "_$(Cluster)_$(Process) $(Process)", "\n", sep = ""))
            cat(paste("arguments = ./", mod, "/Scripts_BUGS/", mod, "_", i, "\n", sep = ""))
			cat("## nombre de repetition identique du job\n")
			# cat("queue 100\n")
			cat("queue 1\n")
			# cat("## -----> status : \n\n")
		}}
		cat("## --------------------------------------------------------- FIN ##")
		sink()
	}
}

## fonction pour ecrire le shell script ////////////////////////////////////////
writeShellScript = function(PARAMETUDE, nomfichier) {
	## -----------------------------------
	dossier_simul = PARAMETUDE$dossier_simul
	nbresimul = PARAMETUDE$nbresimul
	## -----------------------------------
	for (sim in 1 : nbresimul) {
		sink(paste(dossier_simul[sim], nomfichier, sep = "/"))
		cat("#!/bin/bash\n")
		cat("# --------------------------------------------------------- #\n")
		cat("## Creation des fichiers de script et lancement de BUGS\n")
		cat(paste("## creation : ", format(Sys.Date(), "%d/%m/%Y"), ", im\n", sep = ""))
		cat("# --------------------------------------------------------- #\n")
		cat("scriptBase=$1\n")
		cat("nomFichier=$2$3\n")
		cat("scriptComplet=$1$3\n")
		cat("seed=$(($4%14+1))\n")
		cat("burnin=$(((($4%100)/14+1)*10000))\n")
		cat("cp $scriptBase $scriptComplet\n")
		cat("sed -i 's/fichierSamplesCoda/'$nomFichier'/g' $scriptComplet\n")
		cat("sed -i 's/seed/'$seed'/g' $scriptComplet\n")
		cat("sed -i 's/burnin/'$burnin'/g' $scriptComplet\n")
		cat("/usr/local/bin/OpenBUGS $scriptComplet\n")
		cat("# --------------------------------------------------------- FIN #")
		sink()
	}
}

## -----------------------------------------------------------------------------
## FIN
## -----------------------------------------------------------------------------
