# Supplementary material for: Bayesian hierarchical models for disease mapping applied to contagious pathologies
Source: PLoS One. 2021 Jan 13;16(1):e0222898. doi: 10.1371/journal.pone.0222898 (PMC7806170; doi:10.1371/journal.pone.0222898)
Supplement: S2 File — (R) [file pone.0222898.s012.R]

### Preliminaires du programme
# chargement des librairies
library (rgdal)
library (spdep)
library (RPostgreSQL)
library (coda)
 #annulation de l ecriture scientifique
options (scipen = 1000)
 #definition de la largeur du programme
options (width = 150)

nommodel <- c ("modelpoissnopar_x_x_xx_ssbr", "modelpoissnopar_x_x_xx_gaus",
											  "modelpoissnopar_x_x_ST_ssbr",
											  "modelpoissnopar_x_x_ST_gaus",
											  "modelpoissnopar_x_T_xx_ssbr",
											  "modelpoissnopar_x_T_xx_gaus",
											  "modelpoissnopar_x_T_ST_ssbr",
											  "modelpoissnopar_x_T_ST_gaus",
											  "modelpoissnopar_S_x_xx_ssbr",
											  "modelpoissnopar_S_x_xx_gaus",
											  "modelpoissnopar_S_x_ST_ssbr",
											  "modelpoissnopar_S_x_ST_gaus",
											  "modelpoissnopar_S_T_xx_ssbr",
											  "modelpoissnopar_S_T_xx_gaus",
											  "modelpoissnopar_S_T_ST_ssbr",
											  "modelpoissnopar_S_T_ST_gaus",
											  "modelpoissparam_x_x_ST_ssbr",
											  "modelpoissparam_x_x_ST_gaus",
											  "modelpoissparam_x_T_xx_ssbr",
											  "modelpoissparam_x_T_xx_gaus",
											  "modelpoissparam_x_T_ST_ssbr",
											  "modelpoissparam_x_T_ST_gaus",
											  "modelpoissparam_S_x_xx_ssbr",
											  "modelpoissparam_S_x_xx_gaus",
											  "modelpoissparam_S_x_ST_ssbr",
											  "modelpoissparam_S_x_ST_gaus",
											  "modelpoissparam_S_T_xx_ssbr",
											  "modelpoissparam_S_T_xx_gaus",
											  "modelpoissparam_S_T_ST_ssbr",
											  "modelpoissparam_S_T_ST_gaus",
											  "modelbinegnopar_x_x_xx_ssbr",
											  "modelbinegnopar_x_x_xx_gaus",
											  "modelbinegnopar_x_x_ST_ssbr",
											  "modelbinegnopar_x_x_ST_gaus",
											  "modelbinegnopar_x_T_xx_ssbr",
											  "modelbinegnopar_x_T_xx_gaus",
											  "modelbinegnopar_x_T_ST_ssbr",
											  "modelbinegnopar_x_T_ST_gaus",
											  "modelbinegnopar_S_x_xx_ssbr",
											  "modelbinegnopar_S_x_xx_gaus",
											  "modelbinegnopar_S_x_ST_ssbr",
											  "modelbinegnopar_S_x_ST_gaus",
											  "modelbinegnopar_S_T_xx_ssbr",
											  "modelbinegnopar_S_T_xx_gaus",
											  "modelbinegnopar_S_T_ST_ssbr",
											  "modelbinegnopar_S_T_ST_gaus",
											  "modelbinegparam_x_x_ST_ssbr",
											  "modelbinegparam_x_x_ST_gaus",                                                                                                                                                             
											  "modelbinegparam_x_T_xx_ssbr",
											  "modelbinegparam_x_T_xx_gaus",                                                                                                                                                                 
											  "modelbinegparam_x_T_ST_ssbr",
											  "modelbinegparam_x_T_ST_gaus",                                                                                                                                                                
											  "modelbinegparam_S_x_xx_ssbr",
											  "modelbinegparam_S_x_xx_gaus",                                                                                                                                                               
											  "modelbinegparam_S_x_ST_ssbr",
											  "modelbinegparam_S_x_ST_gaus",                                                                                                                                                              
											  "modelbinegparam_S_T_xx_ssbr",
											  "modelbinegparam_S_T_xx_gaus",                                                                                                                                                             
											  "modelbinegparam_S_T_ST_ssbr",
											  "modelbinegparam_S_T_ST_gaus")
num <- 448
date <- 10
nbredata <- num * date
nbresimul <- 1000
model <- substr (nommodel, 6,
						   30)
adressresult <- paste ("/mnt/commun/cartographie/contagion/contagion_bugs/Simulations1/donnees_tuberculose/Resultats_BUGS", model,
																															sep = "/")
 #definition du nombre de cas attendu (proportionnel à la population, variable selon l'année)
cas_annee <- c (64, 48,
					56,
					44,
					72,
					77,
					80,
					85,
					66,
					111)
names (cas_annee) <- c ("2001", "2002",
								"2003",
								"2004",
								"2005",
								"2006",
								"2007",
								"2008",
								"2009",
								"2010")
# extraction des donnees de population de vaches
effectif_exp <- carte@data$nb_exploitation
total_effectif_exp <- sum (effectif_exp)
# cumul des cas obtenus et calcul de l'attendu
totalcas <- c (rep (cas_annee[1], num), rep (cas_annee[2], num),
										rep (cas_annee[3], num),
										rep (cas_annee[4], num),
										rep (cas_annee[5], num),
										rep (cas_annee[6], num),
										rep (cas_annee[7], num),
										rep (cas_annee[8], num),
										rep (cas_annee[9], num),
										rep (cas_annee[10], num))
totaleffectif <- rep (effectif_exp, date)
attendu <- (totalcas * totaleffectif
					 / total_effectif_exp) 

### Constitution des données des cas
# definition du repertoire des donnees annuelles
setwd ("/mnt/commun/cartographie/contagion/contagion_bugs/Donnees_QGIS")
connexion <- "./"
# chargement des donnees par annee
carte_tub_2001 <- readOGR (dsn = connexion, layer = "tub_hex_2001",
											stringsAsFactors = FALSE)
carte_tub_2002 <- readOGR (dsn = connexion, layer = "tub_hex_2002",
											stringsAsFactors = FALSE)
carte_tub_2003 <- readOGR (dsn = connexion, layer = "tub_hex_2003",
											stringsAsFactors = FALSE)
carte_tub_2004 <- readOGR (dsn = connexion, layer = "tub_hex_2004",
											stringsAsFactors = FALSE)
carte_tub_2005 <- readOGR (dsn = connexion, layer = "tub_hex_2005",
											stringsAsFactors = FALSE)
carte_tub_2006 <- readOGR (dsn = connexion, layer = "tub_hex_2006",
											stringsAsFactors = FALSE)
carte_tub_2007 <- readOGR (dsn = connexion, layer = "tub_hex_2007",
											stringsAsFactors = FALSE)
carte_tub_2008 <- readOGR (dsn = connexion, layer = "tub_hex_2008",
											stringsAsFactors = FALSE)
carte_tub_2009 <- readOGR (dsn = connexion, layer = "tub_hex_2009",
											stringsAsFactors = FALSE)
carte_tub_2010 <- readOGR (dsn = connexion, layer = "tub_hex_2010",
											stringsAsFactors = FALSE)
cas_2001 <- carte_tub_2001@data$COUNT
cas_2002 <- carte_tub_2002@data$COUNT
cas_2003 <- carte_tub_2003@data$COUNT
cas_2004 <- carte_tub_2004@data$COUNT
cas_2005 <- carte_tub_2005@data$COUNT
cas_2006 <- carte_tub_2006@data$COUNT
cas_2007 <- carte_tub_2007@data$COUNT
cas_2008 <- carte_tub_2008@data$COUNT
cas_2009 <- carte_tub_2009@data$COUNT
cas_2010 <- carte_tub_2010@data$COUNT
cas_2001 [is.na (cas_2001)] <- 0
cas_2002 [is.na (cas_2002)] <- 0
cas_2003 [is.na (cas_2003)] <- 0
cas_2004 [is.na (cas_2004)] <- 0
cas_2005 [is.na (cas_2005)] <- 0
cas_2006 [is.na (cas_2006)] <- 0
cas_2007 [is.na (cas_2007)] <- 0
cas_2008 [is.na (cas_2008)] <- 0
cas_2009 [is.na (cas_2009)] <- 0
cas_2010 [is.na (cas_2010)] <- 0
cas <- c (cas_2001, cas_2002,
					cas_2003,
					cas_2004,
					cas_2005,
					cas_2006,
					cas_2007,
					cas_2008,
					cas_2009,
					cas_2010)

result_DIC_tub <- matrix (rep (0, 4 * length(model)), nrow = 4)
for (i in 2 : 16)
	{
		print (i)
		loi <- substr (model[i], 1,
								 5)
		parametre <- substr (model[i], 6,
									   10)
		 #importation des résultats
		resultats <- read.openbugs (stem = adressresult[i])
		 #mise en forme des données
		resultats <- resultats[[1]]
		 #calcul des moyennes par colonne pour l'ensemble des variables des résultats
		res <- colSums (resultats) / nbresimul
		 #définition des éventuelles moyennes par colonne pour la structure spatiale
		u <- res[substr(names(res),1,1)=="u"]
		 #définition des éventuelles moyennes par colonne pour la structure temporelle
		t <- res[substr(names(res),1,2)=="t["]
		 #définition des éventuelles moyennes par colonne pour la structure spatio-temporelle
		v <- res[substr(names(res),1,1)=="v"]
		 #définition des éventuelles moyennes par colonne pour l'hétérogénéité spatio-temporelle (variable gaussienne)
		epsilon <- res[substr(names(res),1,2)=="ep"]
		 #définition des paramètres de régressions
		if (parametre=="nopar")
			{
				 #absence de paramètre de régression traduite par une définition à 1 (élément neutre de la multiplication)
				param_a <- 1
				param_b <- 1
				param_c <- 1
			}
		if (parametre=="param")
			{
				 #définition de la valeur des paramètres de régression
				param_a <- res[names(res)=="a"]
				param_b <- res[names(res)=="b"]
				param_c <- res[names(res)=="c"]
			}
		 #calcul de l'indicateur linéaire (défini comme égal à l'attendu, puis modifié par les paramètres inhérents à la structure du modèle)
		mu <- attendu
		if (length(u)==nbredata)
			{
				mu <- mu * exp (param_a * u)
			}
		if (length(t)==nbredata)
			{
				mu <- mu * exp (param_b * t)
			}
		if (length(v)==nbredata)
			{
				mu <- mu * exp (param_c * v)
			}
		if (length(epsilon)==nbredata)
			{
				mu <- mu * exp (epsilon)
			}
		if (loi=="poiss")
			{
				 #définition du paramètre lambda pour la loi de Poisson
				param_lambda <- mu
				 #calcul de la vraisemblance
				like1 <- dpois (cas, lambda = param_lambda)
			}
		if (loi=="bineg")
			{
				 #définition des paramètres alpha et beta pour la loi binomiale négative
				param_alpha <- res[substr(names(res),1,2)=="al"]
				param_beta <- param_alpha / (param_alpha + mu) # peut etre bien (??)
				 #calcul de la vraisemblance
				like1 <- dnbinom (cas, prob = param_beta,
									   size = param_alpha)
			}
		 #calcul de la log-vraisemblance
		loglike1 <- log (like1)
		 #calcul de D chapeau
		D_chapeau <- - 2 * sum (loglike1, na.rm = TRUE)
		 #affichage et sauvegarde de D chapeau
		print (D_chapeau)
		result_DIC_tub[1,i] <- D_chapeau
		 #mise en forme matricielle de l'attendu (répétition pour chaque simulation)
		attendu_mat <- matrix (rep (attendu, nbresimul), nrow = nbresimul, byrow = TRUE)
		 #calcul de la matrice des logarithmes de l'attendu
		log_mu_mat <- log (attendu_mat)
		 #calcul de l'indicateur linéaire sous sa forme matricielle (défini comme égal à l'attendu, puis modifié par les paramètres inhérents à la structure du modèle)
		if (length(u)==nbredata)
			{
				u_mat <- resultats[,substr(names(res),1,1)=="u"]
				log_mu_mat <- log_mu_mat + param_a * u_mat
			}
		if (length(t)==nbredata)
			{
				t_mat <- resultats[,substr(names(res),1,2)=="t["]
				log_mu_mat <- log_mu_mat + param_b * t_mat
			}
		if (length(v)==nbredata)
			{
				v_mat <- resultats[,substr(names(res),1,1)=="v"]
				log_mu_mat <- log_mu_mat + param_c * v_mat
			}
		if (length(epsilon)==nbredata)
			{
				epsilon_mat <- resultats[,substr(names(res),1,1)=="e"]
				log_mu_mat <- log_mu_mat + epsilon_mat
			}
		mu_mat <- exp (log_mu_mat)
		if (loi=="poiss")
			{
				 #définition de la matrice paramètre lambda pour la loi de Poisson
				lambda_mat <- mu_mat
			}
		if (loi=="bineg")
			{
				 #définition des matrices paramètres alpha et beta pour la loi binomiale négative
				alpha_mat <- resultats[,substr(names(res),1,2)=="al"]
				beta_mat <- alpha_mat / (alpha_mat + mu_mat)
			}
		 #initialisation du vecteur de déviance
		devi <- rep (0, nbresimul)
		for (j in 1:nbresimul)
			{
				if (loi=="poiss")
					{
						 #calcul de la vraisemblance
						like2 <- dpois (cas, lambda = lambda_mat[j,])
					}
				if (loi=="bineg")
					{
						 #calcul de la vraisemblance
						like2 <- dnbinom (cas, prob = beta_mat[j,], size = alpha_mat[j,])
					}
				 #calcul de la log-vraisemblance
				loglike2 <- log (like2)
				 #calcul du vecteur de déviance
				devi[j] <- - 2 * sum (loglike2, na.rm = TRUE) 
			}	
		 #calcul de D barre
		D_barre <- mean (devi)
		 #affichage et sauvegarde de D barre
		print (D_barre)
		result_DIC_tub[2,i] <- D_barre
		 #calcul de pD
		pD = D_barre - D_chapeau
		 #affichage et sauvegarde de pD (estimation du nombre de paramètres)
		print (pD)
		result_DIC_tub[3,i] <- pD
		 #calcul du DIC
		DIC = 2 * D_barre - D_chapeau
	 	 #affichage et sauvegarde du DIC
		print (DIC)
		result_DIC_tub[4,i] <- DIC
	}

colnames (result_DIC_tub) <- model
rownames (result_DIC_tub) <- c ("D_chapeau", "D_barre", "pD", "DIC")
