# Supplementary material for: Bayesian hierarchical models for disease mapping applied to contagious pathologies
Source: PLoS One. 2021 Jan 13;16(1):e0222898. doi: 10.1371/journal.pone.0222898 (PMC7806170; doi:10.1371/journal.pone.0222898)
Supplement: S3 File — (R) [file pone.0222898.s013.r]

### Preliminaires du programme
# chargement des librairies
library (rgdal)
library (spdep)
library (RPostgreSQL)
library (coda)
# annulation de l ecriture scientifique
options (scipen = 1000)
# definition de la largeur du programme
options (width = 150)
# definition du repertoire
racine <- "/mnt/commun/test_grille"
# definition des intitules des differentes methodes de simulation
model_simul <- c ("model_agreg_int_lar_CO", "model_agreg_int_lar_NO",
											"model_agreg_dis_etr_CO",
											"model_agreg_dis_etr_NO",
											"model_class_faible_CO",
											"model_class_faible_NO",
											"model_class_fort_CO",
											"model_class_fort_NO",
											"model_lisse_faible_CO",
											"model_lisse_faible_NO",
											"model_lisse_fort_CO",
											"model_lisse_fort_NO")

#definition des parametres de l'etude
nbre_simul <- 12
nbre_model <- 60
nbre_replicat <- 100
#nom du dossier de resultats pour chaque sous-repertoire
dossier_result <- "Resultats_BUGS"
#definition des adresses des repertoires pour chaque scenario de simulation
adresse_result <- paste (rep (racine, nbre_simul), model_simul,
												   sep = "/")
#definition de l'adresse ou on souhaite sauvegarder les resultats
adresse_sauvegarde <- "/home/scoly/Resultats/"

### Creation de la liste des replicats consideres
# definition du nombre de parametres consideres dans la construction des modeles
nbreparamdiff <- 6
# creation de la liste des modeles consideres
paramdiff <- matrix (c ("poiss", "bineg", "nopar", "param",
										  "_x", "_S",
										  "_x", "_T",
										  "_xx", "_ST",
										  "_ssbr", "_gaus"),
										  byrow = TRUE,
										  ncol = 2)
# initialisation des noms de modele
nommodel <- rep ("model", 2 ^ nbreparamdiff)
# fonction de conversion en binaire
binary <- function (x) if (all(x<2)) x else paste(binary(x%/%2), x%%2, sep="") 
# determination des noms de modele selon les differents parametres de differenciation
for (i in 1:2^nbreparamdiff)
	{
		vect_param <- unlist(strsplit(as.character(binary (i-1)), ''))
		if (length(vect_param)!=nbreparamdiff)
			{
				vect_param <- c (rep ("0", (nbreparamdiff - length (vect_param))), vect_param)
			}
		for (j in 1:nbreparamdiff)
			{
				if (vect_param[j]==1)
					{
						nommodel[i] <- paste (nommodel[i], paramdiff[j,2],
															   sep = "")
					}
				else
					{
						nommodel[i] <- paste (nommodel[i], paramdiff[j,1],
															   sep = "")
					}
			}
	}
# suppression des noms de modele en doublon (le fait d'avoir des parametres de regression quand il n'y a ni structure spatiale, ni temporelle, ni spatio-temporelle)
for (i in 1:2^nbreparamdiff)
	{
		if (substr(nommodel[2^nbreparamdiff-i+1],11,22)=="param_x_x_xx")
			{
				nommodel <- nommodel[-2^nbreparamdiff-1+i]
			}
	}
# suppression du prefixe "model" dans les noms de modele
nom_model <- substr (nommodel, 6, 27)
# initialisation des noms de replicats
nomreplicat <- matrix (rep (nommodel, nbrereplicat), byrow = FALSE,
													 ncol = nbrereplicat)
# initialisation des numeros de replicats
numreplicat <- rep (1, dim (nomreplicat)[1])
# construction des numeros de replicats
for (i in 2:nbrereplicat)
	{
		numreplicat <- c (numreplicat, rep (i, length (nommodel)))
	}
# conversion en texte
numreplicat <- as.character (numreplicat)
# ajout de "0" pour homogeneiser les longueurs de noms de replicats
max_long <- nchar (nbrereplicat)
numreplicat <- paste (rep ("000", nbrereplicat), numreplicat, sep = "")
for (i in 1:(nbrereplicat*length(nommodel)))
	{
		numreplicat[i] <- substr (numreplicat[i], nchar (numreplicat[i]) - 2,
												  nchar (numreplicat[i]))
	}
# construction des noms de replicats en concatenant nom de modele et numeros
nomreplicat <- paste (nomreplicat, numreplicat,
								   sep = "")

### Chargement de la carte
load ("/mnt/commun/cartographie/contagion/contagion_tuberculose/contagion_tuberculose_donnee_2000_2010_carte_hexa448.RData")

### Extraction des resultats
## Initialisation
resultats_risque1 <- as.list (rep ("", 60))
resultats_risque2 <- as.list (rep ("", 60))
resultats_risque3 <- as.list (rep ("", 60))
resultats_risque4 <- as.list (rep ("", 60))
resultats_risque5 <- as.list (rep ("", 60))
resultats_risque6 <- as.list (rep ("", 60))
resultats_risque7 <- as.list (rep ("", 60))
resultats_risque8 <- as.list (rep ("", 60))
resultats_risque9 <- as.list (rep ("", 60))
resultats_risque10 <- as.list (rep ("", 60))
resultats_risque11 <- as.list (rep ("", 60))
resultats_risque12 <- as.list (rep ("", 60))
for (j in 1:60)
	{
		resultats_risque1[[j]] <- as.list (rep ("", 100))
		resultats_risque2[[j]] <- as.list (rep ("", 100))
		resultats_risque3[[j]] <- as.list (rep ("", 100))
		resultats_risque4[[j]] <- as.list (rep ("", 100))
		resultats_risque5[[j]] <- as.list (rep ("", 100))
		resultats_risque6[[j]] <- as.list (rep ("", 100))
		resultats_risque7[[j]] <- as.list (rep ("", 100))
		resultats_risque8[[j]] <- as.list (rep ("", 100))
		resultats_risque9[[j]] <- as.list (rep ("", 100))
		resultats_risque10[[j]] <- as.list (rep ("", 100))
		resultats_risque11[[j]] <- as.list (rep ("", 100))
		resultats_risque12[[j]] <- as.list (rep ("", 100))
	}
## Extraction
i <- 1 ###modifier ici pour faire 1 à 12
for (j in 39:39)
	{
		for (k in 43:43)
			{
				test <- file.exists (paste ("/mnt/commun/test_grille/", model_simul[i],
																		"/",
																		nom_model[j],
																		"/Resultats_BUGS/sortie_coda_",
																		nom_model[j],
																		unique (numreplicat)[k],
																		"CODAchain1.txt_binaire",
																		sep = ""))
				if (test==TRUE)
					{
						loi <- substr (nom_model[j], 1,
													 5)
						parametre <- substr (nom_model[j], 6,
														   10)
						if ((read.table (paste ("/mnt/commun/test_grille/", model_simul[i],
																						 "/",
																						 nom_model[j],
																						 "/Resultats_BUGS/sortie_coda_",
																						 nom_model[j],
																						 unique (numreplicat)[k],
																						 "CODAchain1.txt_binaire",
																						 sep = ""), fill = TRUE,
																									header = FALSE,
																									skip = 3,
																									nrows = 1,
																									sep = ";")[1,1]=="noeud"))
							{
								SKIP <- 3
							}
						else
							{
								SKIP <- 6
							}
						resultats <- read.table (paste ("/mnt/commun/test_grille/", model_simul[i],
																					"/",
																					nom_model[j],
																					"/Resultats_BUGS/sortie_coda_",
																					nom_model[j],
																					unique (numreplicat)[k],
																					"CODAchain1.txt_binaire",
																					sep = ""), skip = SKIP,
																							   header = TRUE,
																							   sep = ";",
																							   row.names = 1)
						resultats_tmp <- resultats[,1]
						names (resultats_tmp) <- row.names (resultats)
						resultats_risque1[[j]][[k]] <- resultats_tmp ###modifier ici pour faire 1 à 12
						print (paste (i, j, 
										 k,
										 sep = "_"))
					}
			}
	}

### Calcul du risque
risque <- as.list (rep ("", 12))
for (i in 1:12)
	{
		risque[[i]] <- as.list (rep ("", 60))
		for (j in 1:60)
			{
				risque[[i]][[j]] <- as.list (rep ("", 100))
			}
	}
for (i in 1:1) #12
	{
		if (i==1)
			{
				data_risque <- resultats_risque1
			}
		if (i==2)
			{
				data_risque <- resultats_risque2
			}
		if (i==3)
			{
				data_risque <- resultats_risque3
			}
		if (i==4)
			{
				data_risque <- resultats_risque4
			}
		if (i==5)
			{
				data_risque <- resultats_risque5
			}
		if (i==6)
			{
				data_risque <- resultats_risque6
			}
		if (i==7)
			{
				data_risque <- resultats_risque7
			}
		if (i==8)
			{
				data_risque <- resultats_risque8
			}
		if (i==9)
			{
				data_risque <- resultats_risque9
			}
		if (i==10)
			{
				data_risque <- resultats_risque10
			}
		if (i==11)
			{
				data_risque <- resultats_risque11
			}
		if (i==12)
			{
				data_risque <- resultats_risque12
			}
		for (j in 39:39) #1:60
			{
				for (k in 43:43) #1:60
					{
						if (data_risque[[j]][[k]]!="")
							{
								loi <- substr (nom_model[j], 1,
															 5)
								parametre <- substr (nom_model[j], 6,
																  10)
								spatial <- substr (nom_model[j], 12,
																 12)
								temporel <- substr (nom_model[j], 14,
																  14)
								spatio_temporel <- substr (nom_model[j], 16,
																		 17)
								bruit_gaussien <- substr (nom_model[j], 19,
																		22)
								param_a <- 1
								param_b <- 1
								param_c <- 1
								u <- rep (0, nbredata)
								t <- rep (0, nbredata)
								v <- rep (0, nbredata)
								epsilon <- rep (0, nbredata)
								if (parametre=="param")
									{
										if (spatial=="S")
											{
												param_a <- as.numeric (data_risque[[j]][[k]][names(data_risque[[j]][[k]])=="a"])
											}
										if (spatial=="T")
											{
												param_b <- as.numeric (data_risque[[j]][[k]][names(data_risque[[j]][[k]])=="b"])
											}
										if (spatial=="ST")
											{
												param_c <- as.numeric (data_risque[[j]][[k]][names(data_risque[[j]][[k]])=="c"])
											}
									}
								if (spatial=="S")
									{
										u <- as.numeric (data_risque[[j]][[k]][substr(names(data_risque[[j]][[k]]),1,1)=="u"])
									}
								if (temporel=="T")
									{
										t <- as.numeric (data_risque[[j]][[k]][substr(names(data_risque[[j]][[k]]),1,2)=="t["])
									}
								if (spatio_temporel=="ST")
									{
										v <- as.numeric (data_risque[[j]][[k]][substr(names(data_risque[[j]][[k]]),1,1)=="v"])
									}
								if (bruit_gaussien=="gaus")
									{
										epsilon <- as.numeric (data_risque[[j]][[k]][substr(names(data_risque[[j]][[k]]),1,2)=="ep"])
									}
								risque_tmp <- rep (1, nbredata)
								if (spatial == "S")
									{
										risque_tmp <- risque_tmp * exp (param_a * u)
									}
								if (temporel == "T")
									{
										risque_tmp <- risque_tmp * exp (param_b * t)
									}
								if (spatio_temporel == "ST")
									{
										risque_tmp <- risque_tmp * exp (param_c * v)
									}
								if (bruit_gaussien == "gaus")
									{
										risque_tmp <- risque_tmp * exp (epsilon)
									}
								risque[[i]][[j]][[k]] <- risque_tmp
							}
					}
			}
	}

# définition de la fonction pour construire les couleurs en dégradé
construction_palette <- function (donnees, couleur) 
	{
		donnees_tri <- sort (unique (donnees))
		nb_classe <- length (donnees_tri)
		palette <- colorRampPalette (couleur) (nb_classe)
		correspondance <- match (donnees, donnees_tri)
		return (palette[correspondance])
	}

i <- 1 #[1,12]
j <- 39 #[1,60]
k <- 43 #[1,100]
#png (filename = paste (adresse_sauvegarde, "cartes_risque_estime",
# 										    i,
#											"_model",
#											j,
#											"_replicat",
#											k,
#											.png",
#											sep = ""), width = 1300,
#													   height = 700)
par (mfrow = c (2, 5))
for (date_graph in 2001:2010)
	{
		periode_graph <- date_graph - 2000
		# definition des coordonnées des sommets des rectangles de couleur pour la legende
		legende_x_1 <- 50000
		legende_y_1 <- 1957400 + (0:19) * 15000
		legende_y_3 <- 1957400 + (0:(nbre_couleurs_cas-1)) * 300000 / nbre_couleurs_cas
		legende_x_2 <- legende_x_1 + 35000
		legende_y_2 <- legende_y_1 + 20000
		legende_y_4 <- legende_y_3 + 300000 / nbre_couleurs_cas
		legende_coordonnees <- xy.coords (x = c (112000, 112000), y = c (1967400, 2247400)) # positions des labels
		# definition des couleurs associées aux différents niveaux de risque
		palette_risque_simul <- construction_palette (risque[[1]][[39]][[43]], c ("darkgreen", "forestgreen",
																							 "green",
																							 "yellow",
																							 "orange",
																							 "orangered",
																							 "red",
																							 "red4"))
		# definition des couleurs pour la légende des niveaux de risque
		palette_risque_legende <- colorRampPalette (c ("darkgreen", "forestgreen",
																	"green",
																	"yellow",
																	"orange",
																	"orangered",
																	"red",
																	"red4"))(20) 
		# creation de la carte du risque simule
		plot (carte, col = palette_risque_simul[((periode_graph-1)*num+1):(periode_graph*num)])
		# edition du titre
		title (c ("Risque relatif estimé"), paste ("Scénario : ", model_simul[i],
																  sep = ""),
											paste ("Année : ", date_graph,
															   sep = ""))
		# creation de la legende
		rect (legende_x_1, legende_y_1,
						   legende_x_2,
						   legende_y_2,
						   col = palette_risque_legende,
						   border = NA)
		rect (legende_x_1, legende_y_1[1],
						   legende_x_2,
					       legende_y_2[20],
					       col = NA,
					       border="black")
		label_risque <- format (c (min (risque[[1]][[39]][[43]]), max (risque[[1]][[39]][[43]])), trim = T,
																		digits = 2,
																		nsmall = 2) ##modifier selon l'origine des données
		text (legende_coordonnees, labels = label_risque,
								   cex = 0.7)
	}

### Calcul du risque
nomsimul <- c ("simul_agreg_i_l_CO", "simul_agreg_i_l_NO",
									 "simul_agreg_d_e_CO",
									 "simul_agreg_d_e_NO",
									 "simul_class_fai_CO",
									 "simul_class_fai_NO",
									 "simul_class_for_CO",
									 "simul_class_for_NO",
									 "simul_lisse_fai_CO", 
									 "simul_lisse_fai_NO",
									 "simul_lisse_for_CO",
									 "simul_lisse_for_NO")
# initialisation du risque et des composantes de simulation des données
simul_risque <- list (rep (0, 12))
ln_risque_simul <- list (rep (0, 12))
surdispersion <- list (rep (0, 12))
# definition des coordonnees repetees pour chaque date
abscisse <- rep (carte@data$xx, date)
ordonnee <- rep (carte@data$yy, date)
# definition des dates repetees pour chaque hexagone
instant <- c (rep (1, 448), rep (2, 448),
							rep (3, 448),
							rep (4, 448),
							rep (5, 448),
							rep (6, 448),
							rep (7, 448),
							rep (8, 448),
							rep (9, 448),
							rep (10, 448))
for (i in 1:12)
	{
		# initialisation des valeurs de log du risque
		ln_risque_simul[[i]] <- rep (0, (date * num))
		# définition du type de modèle et de la structure du risque courants
		modelrisq_temp <- substr (nomsimul[i], 7, 11)
		typerisq_temp <- substr (nomsimul[i], 13, 15)
		# calcul du log du risque pour les modeles a agregats
		if (modelrisq_temp=="agreg")
			{
				# definition du type d'agregats generes courant
				intesite_agreg <- substr (typerisq_temp, 1, 1)
				large_agreg <- substr (typerisq_temp, 3, 3)
				# definition de l intensite des 3 agregats dans le cas ou ils sont intenses
				if (intesite_agreg=="i")
					{
						# definition de l intensite pour l agregat 1
						intesite_agreg1 <- rep (16, (num * date))
						# definition de l intensite pour l agregat 2
						intesite_agreg2 <- c (rep (1, num), rep (4.75, num),
															rep (8.5, num),
															rep (12.25, num),
															rep (16, (num * 2)),
															rep (12.25, num),
															rep (8.5, num),
															rep (4.75, num),
															rep (1, num))
						# definition de l intensite pour l agregat 3
						intesite_agreg3 <- rep (16, (num * date))
					}
				# definition de l intensite des 3 agregats dans le cas ou ils sont peu intenses
				if (intesite_agreg=="d")
					{
						# definition de l intensite pour l agregat 1
						intesite_agreg1 <- rep (4, (num * date))
						# definition de l intensite pour l agregat 2
						intesite_agreg2 <- c (rep (1, num), rep (1.75, num),
															rep (2.5, num),
															rep (3.25, num),
															rep (4, (num * 2)),
															rep (3.25, num),
															rep (2.5, num),
															rep (1.75, num),
															rep (1, num))
						# definition de l intensite pour l agregat 3
						intesite_agreg3 <- rep (4, (num * date))
					}
				# definition de la distance pour laquelle l intensité est divisée par e, pout les 3 agregats, dans le cas ou ils sont larges
				if (large_agreg=="l")
					{
						# definition de la distance pour l agregat 1
						largeur_agreg1 <- rep (60000, (num * date))
						# definition de la distance pour l agregat 2
						largeur_agreg2 <- rep (60000, (num * date))
						# definition de la distance pour l agregat 3
						largeur_agreg3 <- rep (60000, (num * date))
					}
				# définition de la distance pour laquelle l intensité est divisée par e, pout les 3 agregats, dans le cas ou ils sont étroits
				if (large_agreg=="e")
					{
						# definition de la distance pour l agregat 1
						largeur_agreg1 <- rep (30000, (num * date))
						# definition de la distance pour l agregat 2
						largeur_agreg2 <- rep (30000, (num * date))
						# definition de la distance pour l agregat 3
						largeur_agreg3 <- rep (30000, (num * date))
					}
				# definition des coordonnees des centres de l agregat 1
				centre_agreg1_xx <- rep (267660, num)
				centre_agreg1_yy <- rep (2326796, num)
				for (j in 1:(date-1))
					{
						centre_agreg1_xx <- c (centre_agreg1_xx, rep (267680 + (j * 60000), num))
						centre_agreg1_yy <- c (centre_agreg1_yy, rep (2326796 - (j * 34641), num))
					}
				# definition des coordonnees du centre de l agregat 2
				centre_agreg2_xx <- rep (447680, (num * date))
				centre_agreg2_yy <- rep (1876463.08123782, (num * date))
				# definition des coordonnees du centre de l agregat 3
				centre_agreg3_xx <- rep (707680, (num * date))
				centre_agreg3_yy <- rep (2396078.32350848, (num * date))
				# calcul des distances entre centres des agregats et chaques centre d'hexagone
				distance1 <- sqrt ((centre_agreg1_xx - abscisse) ^ 2 + (centre_agreg1_yy - ordonnee) ^ 2)
				distance2 <- sqrt ((centre_agreg2_xx - abscisse) ^ 2 + (centre_agreg2_yy - ordonnee) ^ 2)
				distance3 <- sqrt ((centre_agreg3_xx - abscisse) ^ 2 + (centre_agreg3_yy - ordonnee) ^ 2)
				# calcul des effets de chaque agrégat sur le logarithme du risque
				agregat1 <- log (intesite_agreg1) * exp (- distance1 / largeur_agreg1)
				agregat2 <- log (intesite_agreg2) * exp (- distance2 / largeur_agreg2)
				agregat3 <- log (intesite_agreg3) * exp (- distance3 / largeur_agreg3)
				# calcul du log du risque
				ln_risque_simul[[i]] <- (ln_risque_simul[[i]] + agregat1
															  + agregat2
															  + agregat3)
			}
		# calcul du log du risque pour les modeles a evolution lisse
		if (modelrisq_temp=="lisse")
			{
				# definition des coefficients de pente du gradient selon l intensite du risque
				if (typerisq_temp=="fai")
					{
						a <- log (2) / (3 * (mean(abscisse) - min (abscisse)))
						b <- log (2) / (3 * (max (ordonnee) - min (ordonnee)))
						c <- 2 * log (2) / 27
					}
				if (typerisq_temp=="moy")
					{
						a <- log (3) / (3 * (mean(abscisse) - min (abscisse)))
						b <- log (3) / (3 * (max (ordonnee) - min (ordonnee)))
						c <- 2 * log (3) / 27
					}
				if (typerisq_temp=="for")
					{
						a <- log (5) / (3 * (mean(abscisse) - min (abscisse)))
						b <- log (5) / (3 * (max (ordonnee) - min (ordonnee)))
						c <- 2 * log (5) / 27
					}
				# calcul du log du risque
				ln_risque_simul[[i]] <- (ln_risque_simul[[i]] + a * (abscisse - mean (abscisse))
															  + b * (ordonnee - mean (ordonnee))
															  + c * (instant - 5.5))
			}
		if (modelrisq_temp=="class")
			{
				# definition de la classification des hexagones au cours du temps
				classe <- c (rep (c (rep ("classe2", 112), rep ("classe1", 112),
													  rep ("classe2", 112),
													  rep ("classe3", 112)), 3),
							 rep (c (rep ("classe1", 112), rep ("classe2", 224),
													  rep ("classe3", 112)), 4),
							 rep (c (rep ("classe1", 112), rep ("classe2", 112),
													  rep ("classe3", 112),
													  rep ("classe2", 112)), 3))
				# definition des valeurs de log de risque pour chacune des trois classes selon l intensite du risque
				if (typerisq_temp=="fai")
					{
						r1 <- - log (2)
						r2 <- 0
						r3 <- log (2)
					}
				if (typerisq_temp=="moy")
					{
						r1 <- - log (3)
						r2 <- 0
						r3 <- log (3)
					}
				if (typerisq_temp=="for")
					{
						r1 <- - log (5)
						r2 <- 0
						r3 <- log (5)
					}
				# calcul du log du risque
				ln_risque_simul[[i]] <- (ln_risque_simul[[i]] + r1 * (classe=="classe1")
															  + r2 * (classe=="classe2")
															  + r3 * (classe=="classe3"))
			}
		# definition du type de surdispersion courant
		surdisp_temp <- substr (nomsimul[i], 17, 18)
		# definition de la surdispersion au cours du temps
		if (surdisp_temp=="NO")
			{
				# definition de la surdispersion dans le cas asymptotiquement poissonnien
				surdispersion[[i]] <- rep (1.001, (date * num))
			}
		if (surdisp_temp=="CO")
			{
				# definition de la surdispersion dans le cas constant
				surdispersion[[i]] <- rep (3, (date * num))
			}
		if (surdisp_temp=="DO")
			{
				# definition de la surdispersion dans le cas decroissant
				surdispersion[[i]] <- rep (1.001, (date * num))
				for (j in 1:(date-1))
					{
						surdispersion[[i]] <- surdispersion[[i]] + c (rep (0.5, (num * (date - j))), rep (0, (num * j)))
					}
			}
		if (surdisp_temp=="IO")
			{
				# definition de la surdispersion dans le cas croissant
				surdispersion[[i]] <- rep (1.001, (date * num))
				for (j in 1:(date-1))
					{
						surdispersion[[i]] <- surdispersion[[i]] + c (rep (0, (num * (date - j))), rep (0.5, (num * j)))
					}
			}
		# calcul du risque simule (passage a l exponentiel du log du risque)
		simul_risque[[i]] <- exp (ln_risque_simul[[i]])
		# renormalisation du risque simule
		if (modelrisq_temp=="agreg")
			{
				simul_risque[[i]] <- simul_risque[[i]] / mean (simul_risque[[i]])
			}
		simul_risque[[i]] <- simul_risque[[i]] / (prod (simul_risque[[i]]) ^ (1 / length (simul_risque[[i]])))
	}

#############################################################################################################
#############################################################################################################
#############################################################################################################


#definition des parametres de l'etude
nbre_simul <- 12
nbre_model <- 60
nbre_replicat <- 100
#nom du dossier de resultats pour chaque sous-repertoire
dossier_result <- "Resultats_BUGS"
#definition des adresses des repertoires pour chaque scenario de simulation
adresse_result <- paste (rep (racine, nbre_simul), model_simul, sep = "/")
#extraction du DIC
result_DIC_table <- as.list (rep ("", nbre_simul))
result_DIC_matrix <- as.list (rep ("", nbre_simul))
result_DIC_matrix_temp_0 <- as.list (rep ("", nbre_simul))
result_DIC_matrix_temp_NaN <- as.list (rep ("", nbre_simul))
res_nb_model <- as.list (rep ("", nbre_simul))
res_moy_model <- as.list (rep ("", nbre_simul))
res_med_model <- as.list (rep ("", nbre_simul))
res_rang_model <- as.list (rep ("", nbre_simul))
res_rang_med_model <- as.list (rep ("", nbre_simul))
res_nb_replic <- as.list (rep ("", nbre_simul))
res_moy_replic <- as.list (rep ("", nbre_simul))
res_med_replic <- as.list (rep ("", nbre_simul))

adresse_sauvegarde <- "/home/scoly/Resultats/"

num_replicat = unique(numreplicat)

for (i in 1:1) {
	DIC_table <- rep ("", 5)
	DIC_matrix <- matrix (rep (0, (nbre_model * nbre_replicat)), nrow = nbre_model)
	DIC_matrix_temp_0 <- DIC_matrix
	DIC_matrix_temp_NaN <- matrix (rep (NaN, (nbre_model * nbre_replicat)), nrow = nbre_model)
	for (j in 1:nbre_model) {
		for (k in 1:nbre_replicat) {
			adresse_temp <- paste (adresse_result[i], "/", nom_model[j], "/", dossier_result,
									"/sortie_coda_", nom_model[j], num_replicat[k],
							        "CODAchain1.txt_binaire", sep = "")
			test_existence <- file.exists (adresse_temp)
			if (test_existence == TRUE) {
				result_charg <- read.table (adresse_temp, nrows = 3)
				DIC_table <- rbind(DIC_table, c(nom_model[j], num_replicat[k], t (result_charg)[3,]))
				DIC_matrix[j,k] <- result_charg[3,3]
				DIC_matrix_temp_0[j,k] <- result_charg[3,3]
				DIC_matrix_temp_NaN[j,k] <- result_charg[3,3]
				if (is.na(result_charg[3,3]) == TRUE) DIC_matrix_temp_0[j,k] <- 0
				else {
					if (result_charg[3,3] == Inf) DIC_matrix_temp_0[j,k] <- 0
					if (result_charg[3,3] == -Inf) DIC_matrix_temp_0[j,k] <- 0
				}
				if (is.na(result_charg[3,3]) == FALSE) {
					if (result_charg[3,3] < 1) DIC_matrix_temp_NaN[j,k] <- NaN
					else {
						if (result_charg[3,3] == Inf) DIC_matrix_temp_NaN[j,k] <- NaN
						if (result_charg[3,3] == -Inf) DIC_matrix_temp_NaN[j,k] <- NaN
					}
				}
			}
		}
	}
	rang_DIC <- rank (DIC_matrix_temp_0[,1])
	for (k in 2:nbre_replicat) rang_DIC <- cbind (rang_DIC, rank (DIC_matrix_temp_0[,k]))
	nb1 <- rowSums (DIC_matrix_temp_0!=0)
	names (nb1) <- nom_model
	moy1 <- rowSums (DIC_matrix_temp_0) / nb1
	names (moy1) <- nom_model
	moy1 <- sort (moy1[is.na(moy1)==0])
	med1 <- apply (DIC_matrix_temp_NaN, 1, median, na.rm = TRUE)
	names (med1) <- nom_model
	sd1 <- apply (DIC_matrix_temp_NaN, 1, sd, na.rm = TRUE)
	med1 <- cbind (med1, paste ("(écart-type : ", round (sd1, digits = 1), ")"))
	med1 <- med1[is.na(med1[,1])==0,]
	med1 <- med1[order(med1[,1]),]
	nb2 <- colSums (DIC_matrix_temp_0!=0)
	names(nb2) <- num_replicat
	moy2 <- colSums (DIC_matrix_temp_0) / nb2
	names(moy2) <- num_replicat
	moy2 <- sort(moy2[is.na(moy2) == 0])
	med2 <- apply(DIC_matrix_temp_NaN, 2, median, na.rm = TRUE)
	names(med2) <- nom_model
	med2 <- sort(med2[is.na(med2)==0])
	a <- matrix(rep(t(nbre_model - nb2), nbre_model), byrow = TRUE, nrow = nbre_model)
	rang_DIC <- (rang_DIC - a) * (DIC_matrix_temp_0!=0)
	moy_rang <- rowSums(rang_DIC) / nb1
	names(moy_rang) <- nom_model
	moy_rang <- sort(moy_rang[is.na(moy_rang)==0])
	med_rang <- apply(rang_DIC, 1, median, na.rm = TRUE)
	names(med_rang) <- nom_model
	med_rang <- sort(med_rang[is.na(med_rang)==0])
	med_rang <- med_rang[med_rang!=0]
	DIC_table <- cbind(DIC_table, substr(DIC_table[,1], 1, 5),
					     		  substr(DIC_table[,1], 6, 10),
								  substr(DIC_table[,1], 12, 12),
								  substr(DIC_table[,1], 14, 14),
								  substr(DIC_table[,1], 16, 17),
								  substr(DIC_table[,1], 19, 22))
	colnames(DIC_table) <- c("nom_model", "num_replicat", "Dbar", "Dhat", "DIC",
							 "loi", "poids", "spatial", "temporel", "spatio-temporel", "bruit")
	moy1 <- cbind(moy1, substr(names(moy1), 1, 5),
							 substr(names(moy1), 6, 10),
							 substr(names(moy1), 12, 12),
							 substr(names(moy1), 14, 14),
							 substr(names(moy1), 16, 17),
							 substr(names(moy1), 19, 22))
	med1 <- cbind(med1, substr(names(med1), 1, 5),
							 substr(names(med1), 6, 10),
							 substr(names(med1), 12, 12),
							 substr(names(med1), 14, 14),
							 substr(names(med1), 16, 17),
							 substr(names(med1), 19, 22))
	nb1 <- cbind(nb1, substr(names(nb1), 1, 5),
						   substr(names(nb1), 6, 10),
						   substr(names(nb1), 12, 12),
						   substr(names(nb1), 14, 14),
						   substr(names(nb1), 16, 17),
						   substr(names(nb1), 19, 22))
	rownames (DIC_matrix) <- nom_model
	colnames (DIC_matrix) <- num_replicat
	rownames (DIC_matrix_temp_0) <- nom_model
	colnames (DIC_matrix_temp_0) <- num_replicat
	rownames (DIC_matrix_temp_NaN) <- nom_model
	colnames (DIC_matrix_temp_NaN) <- num_replicat
	rownames (rang_DIC) <- nom_model
	colnames (rang_DIC) <- num_replicat
	result_DIC_table[[i]] <- DIC_table
	result_DIC_matrix[[i]] <- DIC_matrix
	result_DIC_matrix_temp_0[[i]] <- DIC_matrix_temp_0
	result_DIC_matrix_temp_NaN[[i]] <- DIC_matrix_temp_NaN
	res_nb_model[[i]] <- nb1
	res_moy_model[[i]] <- moy1
	res_med_model[[i]] <- med1		
	res_rang_model[[i]] <- moy_rang
	res_rang_med_model[[i]] <- med_rang
	res_nb_replic[[i]] <- nb2
	res_moy_replic[[i]] <- moy2
	res_med_replic[[i]] <- med2		
}
