# Supplementary material for: Bayesian hierarchical models for disease mapping applied to contagious pathologies
Source: PLoS One. 2021 Jan 13;16(1):e0222898. doi: 10.1371/journal.pone.0222898 (PMC7806170; doi:10.1371/journal.pone.0222898)
Supplement: S5 File — (CPP) [file pone.0222898.s015.cpp]

// -------------------------------------------------------------
// Programme d'analyse des fichiers CODA
// - moyennes, variance et quantiles des noeuds.
// - calcul du DIC adapté aux modèles BN de Sylvain Coly
// - utilisation des chaines au format binaire formaté
//
// David Abrial - Unité Epidémiologie Animale 
// création   : 28/05/14
// version du : 03/09/14
//
// calcul du DIC pour les modèles "Binomiale négative" en utilisant la loi de Poisson (DIC1) et la loi BN (DIC2)
//
// compilation :
// g++ coda_analyse3.cpp -o coda_analyse3 -static -lgsl -lgslcblas -lRmath -lm -w
// usage :
// ./coda_analyse3 <fichier_index> <fichier_chaine> <fichier_donnees> <racine>
//
// le fichier de chaine est obtenu avec l'outils "coda_txt_vers_binaire"
// -------------------------------------------------------------


// ------------------------------------------------
// librairies standards
// ------------------------------------------------
#include <iostream>
#include <cstring>
#include <stdio.h>
#include <time.h>
#include <math.h>
#include <vector>
#include <fstream>
#include <algorithm>

// ------------------------------------------------
// librairies GSL
// ------------------------------------------------
#include <gsl/gsl_rng.h>
#include <gsl/gsl_vector.h>
#include <gsl/gsl_sort_vector.h>
#include <gsl/gsl_statistics.h>
#include <gsl/gsl_sort.h>
#include <gsl/gsl_randist.h>

// --- librairie R ---
#define MATHLIB_STANDALONE 1
#include <Rmath.h>

using namespace std;

// --------------------------------------------------
// programme principal
// --------------------------------------------------

int main(int argc, char **argv)
{
  // ----------------------------
  // déclarations variables
  // ----------------------------
  int i,j,k;
  string nom_fichier_index = argv[1];
  string nom_fichier_chaine = argv[2];
  string nom_fichier_cas = argv[3];
  string racine = argv[4];
  
  vector<string> noeud;  // noms des noeuds.
  vector<int> debut,fin; // début et fin des valeurs du noeud dans le fichier chaine
  
  double val1,val2;	 // valeurs et chaine temporaire
  string s1="",s2="";     
  
  int ligne;    // ligne et des valeurs
  int colonne;  // colonne indicatrice des noeuds
    
  vector<int> y;    // nombre de cas observés
  vector<double> e; // nombre de cas attendus
  int nug; // nombre d'unité
  
  // ----------------------------
  // lecture fichier CODA index
  // ----------------------------  
  // ouverture des fichiers en lecture
  s1 = racine + nom_fichier_index;
  ifstream fichier_index(s1.c_str(),ios::in);
  
  // lecture fichier index
  i=0;
  while(!fichier_index.eof())
  {
     fichier_index >> s1 >> val1 >> val2;
     noeud.push_back(s1);
     debut.push_back(val1);
     fin.push_back(val2);
  } 
  
  // nombre de noeuds
  int nb_noeud = noeud.size() - 1 ; // ATTENTION un retour chariot en plus à la fin.
  // nombre de valeurs
  int nb_valeur = fin[0] - debut[0] + 1;  
  
  // fermeture des fichiers
  fichier_index.close(); 
  
  // ----------------------------
  // analyse des noeuds du fichier CODA index
  // ----------------------------   
  // chercher positions des colonnes des
  // différentes noeuds a,b,c,u,v,t et epsilon
  size_t pos_a = 0;
  size_t pos_b = 0;
  size_t pos_c = 0;
  size_t pos_u = 0;
  size_t pos_v = 0;
  size_t pos_t = 0; 
  size_t pos_epsilon = 0;
  size_t pos_alpha = 0;
  
  for(colonne=1;colonne<=nb_noeud;colonne++)
  {
    if(noeud[colonne-1]=="a") pos_a = colonne;
    if(noeud[colonne-1]=="b") pos_b = colonne;
    if(noeud[colonne-1]=="c") pos_c = colonne;
    if(noeud[colonne-1]=="u[1]") pos_u = colonne;
    if(noeud[colonne-1]=="t[1]") pos_t = colonne;
    if(noeud[colonne-1]=="v[1]") pos_v = colonne;
    if(noeud[colonne-1]=="epsilon[1]") pos_epsilon = colonne;
    if(noeud[colonne-1]=="alpha[1]") pos_alpha = colonne;
  } 

  // ----------------------------
  // lecture données cas (observés et attendus)
  // ----------------------------
  // ouverture du fichier cas en lecture
  s1 = racine + nom_fichier_cas;
  ifstream fichier_cas(s1.c_str(),ios::in); 
  
  // lecture fichier cas
   while(!fichier_cas.eof())
   {
     fichier_cas >> k >> val1;
     y.push_back(k); 
     e.push_back(val1);
   }
  
  // fermeture des fichiers
  fichier_cas.close();  
  
  // nombre d'unité
  nug = y.size()-1; // ATTENTION un retour chariot en plus à la fin.
  
  // ----------------------------
  // initialisations
  // ----------------------------
  // initialisation tableau des valeurs
  // initialisations des tableaux des statistiques
  // initialisation tableau des valeurs et des statistiques
  vector<double> quantile_25;
  vector<double> quantile_50;
  vector<double> quantile_75;
  vector<double> moyenne;
  vector<double> variance;
  double *valeur_noeud = (double*)malloc(nb_valeur*sizeof(double));
  
  // initialisations pour le DIC
  double a,b,c;
  double u,v,t;
  double epsilon, alpha;
  double mu;        // moyenne
  double f,f2;      // valeur de la fonction de densité
  double prob,size; // paramètres de la fonction de densité BN
  double L,L2;         // vraissemblance
  
  double Dbar = 0;
  double Dhat = 0;
  double DIC = 0;
  
  double Dbar2 = 0;
  double Dhat2 = 0;
  double DIC2 = 0;
  
  // ----------------------------
  // ouverture du fichier de chaine 
  // en lecture
  // ----------------------------
  s1 = racine + nom_fichier_chaine;
  FILE *fichier_chaine;
  fichier_chaine = fopen(s1.c_str(),"rb");

  size_t tailleDouble=sizeof(double);

  
  // ----------------------------
  // boucle sur les noeuds
  // calcul de la moyenne, de la variance et
  // des quantiles, lecture séquentielle
  // du fichier de chaine 
  // ----------------------------
  for(colonne=1;colonne<=nb_noeud;colonne++)
  {
      // lecture des données pour le noeud
      fread(valeur_noeud, tailleDouble, nb_valeur, fichier_chaine);
	  
      // trie
      gsl_sort(valeur_noeud,1,nb_valeur);  
     
      // quantiles
      val1 = gsl_stats_quantile_from_sorted_data(valeur_noeud,1,nb_valeur,0.25);
      quantile_25.push_back(val1);
      val1 = gsl_stats_quantile_from_sorted_data(valeur_noeud,1,nb_valeur,0.50);
      quantile_50.push_back(val1);
      val1 = gsl_stats_quantile_from_sorted_data(valeur_noeud,1,nb_valeur,0.75);
      quantile_75.push_back(val1);     
   
      // moyennes et variances
      val1 = gsl_stats_mean(valeur_noeud,1,nb_valeur);
      moyenne.push_back(val1);
      val1 = gsl_stats_variance(valeur_noeud,1,nb_valeur);
      variance.push_back(val1);
      
  } // fin boucle sur les noeuds


 
  // --------------------------------------------
  // détection du type de modèle Poisson ou 
  // Binomial négative
  // déterminer la longeurs des lignes du fichier
  // de chaine ou un accés direct aux valeurs.
  // --------------------------------------------
 
   // type de modèle
  string model = "poiss";
  if(pos_alpha>0) model = "bineg";
  
//   // longeur des lignes (nombre d'octets)
//   fichier_chaine.seekg(0,ios_base::beg);  // se placer en début de fichier
//   fichier_chaine >> val1;                 // lecture d'une ligne
//   int longeur = fichier_chaine.tellg();   // longeur = position de la tete
  
 
  // --------------------------------------------
  // calcul de la vraissemblance simulation par 
  // simulation (i) pour Dbar
  // --------------------------------------------
  
  L = 0; // vraissemblance pour Dbar
  L2 = 0;
  for(i=0;i<nb_valeur;i++)
  {
      // 1A) extraires composantes a, b et c 
      // composante a
      if(pos_a>0)
      {
      	ligne = debut[pos_a-1] + i; 
      	// déplacement de la tete de lecture
        fseek(fichier_chaine, tailleDouble*(ligne-1), SEEK_SET);
        // lecture
        fread(&a, tailleDouble, 1, fichier_chaine);
      }else{
        a = 0;
      }
      
      // composante b
      if(pos_b>0)
      {
      	ligne = debut[pos_b-1] + i; 
        // déplacement de la tete de lecture
        fseek(fichier_chaine, tailleDouble*(ligne-1), SEEK_SET);
        // lecture
        fread(&b, tailleDouble, 1, fichier_chaine);
      }else{
        b = 0; 
      }

      // composante c
      if(pos_c>0)
      {
      	ligne = debut[pos_c-1] + i; 
        // déplacement de la tete de lecture
        fseek(fichier_chaine, tailleDouble*(ligne-1), SEEK_SET);
        // lecture
        fread(&c, tailleDouble, 1, fichier_chaine);
      }else{
        c = 0;   
      }
      
      // 1B) boucle sur les unités j
      // -- extraires composantes u, v, t et alpha en fonction des unités
      // -- calcul de mu 
      //    mu[j] = exp( log(e) + a.u[j] + b.t[j] + c.v[j] + epsilon[j] )
      // -- calcul de la fonction de densité f pour chaque unité
      // gsl_ran_negative_binomial_pdf (unsigned int k, double p, double n)
      // p = prob
      // n = size 
      // gsl_ran_poisson_pdf (unsigned int k, double mu)
      // -- calcul de la vraissemblance L
      
      for(j=0;j<nug;j++)
      {
    	  // composante u
    	  if(pos_u>0)
    	  {
    	    ligne = debut[pos_u-1] + i + j; 
          // déplacement de la tete de lecture
          fseek(fichier_chaine, tailleDouble*(ligne-1), SEEK_SET);
          // lecture
          fread(&u, tailleDouble, 1, fichier_chaine);
    	  }else{
          u = 0; 
        }
    	 
	 
    	  // composante v
    	  if(pos_v>0)
    	  {
    	    ligne = debut[pos_v-1] + i + j; 
          // déplacement de la tete de lecture
          fseek(fichier_chaine, tailleDouble*(ligne-1), SEEK_SET);
          // lecture
          fread(&v, tailleDouble, 1, fichier_chaine);
    	  }else{
          v = 0; 
        }
    	  
    	  // composante t
    	  if(pos_t>0)
    	  {
    	    ligne = debut[pos_t-1] + i + j; 
          // déplacement de la tete de lecture
          fseek(fichier_chaine, tailleDouble*(ligne-1), SEEK_SET);
          // lecture
          fread(&t, tailleDouble, 1, fichier_chaine);
    	  }else{
          t = 0;
        }
    	  
    	  // composante epsilon
    	  if(pos_epsilon>0)
    	  {
    	    ligne = debut[pos_epsilon-1] + i + j; 
          // déplacement de la tete de lecture
          fseek(fichier_chaine, tailleDouble*(ligne-1), SEEK_SET);
          // lecture
          fread(&epsilon, tailleDouble, 1, fichier_chaine);
    	  }else{
          epsilon = 0; 
        }
    	  
    	  // composante alpha
    	  if(pos_alpha>0)
    	  {
    	    ligne = debut[pos_alpha-1] + i + j; 
          // déplacement de la tete de lecture
          fseek(fichier_chaine, tailleDouble*(ligne-1), SEEK_SET);
          // lecture
          fread(&alpha, tailleDouble, 1, fichier_chaine);
    	  }else{
          alpha = 0;   
        }
    	  
    	  // calcul de mu
    	  mu = log(e[j]);        // composante cas attendus
    	  mu += a*u + b*t + c*v; // composantes u, t et v
    	  mu += epsilon;         // composante epsilon
    	  mu = exp(mu);
      	 	    
	  
    	  // calcul de la fonction de densité f en fonction du modèle
    	  if(model=="bineg")
    	  {
    	    // fonction de densité binomiale négative
    	    prob = alpha/(alpha+mu);
    	    size = alpha;
	    
	    
    	    f2 = gsl_ran_negative_binomial_pdf(y[j],prob,size);
	    L2 += log(f2); // somme des log de f2
    	  }
    	  // fonction de densité de Poisson
    	  f = gsl_ran_poisson_pdf(y[j],mu);
    	  // somme des log de f
    	  L += log(f);
	  
      } // fin boucle sur les unités
   
  } // fin boucle sur les simulations
 
 
  // ----------------------------   
  // fermeture du fichier CODA chaine
  // ----------------------------   
  fclose(fichier_chaine);
  
     
  // calcul de Dbar somme des L pour chaque simulation et chaque unité
  if(model=="bineg") Dbar2 = -2*L2 / nb_valeur;    
  Dbar = -2*L / nb_valeur;

  // -------------------------------------------- 
  // calcul de la vraissemblance pour les moyennes
  // des paramètres (estimations)
  // pour le calcul de Dhat
  // --------------------------------------------
  // extraires composantes a, b et c 
  if(pos_a>0) a = moyenne[pos_a-1]; else a = 0;
  if(pos_b>0) b = moyenne[pos_b-1]; else b = 0; 
  if(pos_c>0) c = moyenne[pos_c-1]; else c = 0;   

  // boucle sur les unités j
  // -- extraires composantes u, v, t et alpha en fonction des unités
  // -- calcul de mu 
  //    mu[j] = exp( log(e) + a.u[j] + b.t[j] + c.v[j] + epsilon[j] )
  // -- calcul de la fonction de densité f pour chaque unité
  // gsl_ran_negative_binomial_pdf (unsigned int k, double p, double n)
  // p = prob
  // n = size 
  // gsl_ran_poisson_pdf (unsigned int k, double mu)
  // -- calcul de la vraissemblance L
  L = 0;
  L2 = 0;
  for(j=0;j<nug;j++)
  {
      // composante u, v , t, epsilon et alpha
      if(pos_u>0) u = moyenne[pos_u + j - 1]; else u = 0; 
      if(pos_v>0) v = moyenne[pos_v + j - 1]; else v = 0; 
      if(pos_t>0) t = moyenne[pos_t + j - 1]; else t = 0; 
      if(pos_epsilon>0) epsilon = moyenne[pos_epsilon + j - 1]; else epsilon = 0;
      if(pos_alpha>0) alpha = moyenne[pos_alpha + j - 1]; else alpha = 0; 
      
      // calcul de mu
      mu = log(e[j]);        // composante cas attendus
      mu += a*u + b*t + c*v; // composantes u, t et v
      mu += epsilon;         // composante epsilon
      mu = exp(mu);
	
      // calcul de la fonction de densité f en fonction du modèle
      if(model=="bineg")
      {
	// fonction de densité binomiale négative
	prob = alpha/(alpha+mu);
	size = alpha;
	f2 = gsl_ran_negative_binomial_pdf(y[j],prob,size);
	L2 += log(f2); // somme des log de f2
      }
      
      f = gsl_ran_poisson_pdf(y[j],mu);
      // somme des log de f
      L += log(f);
      
  } // fin boucle sur les unités

  // calcul de Dhat 
  if(model=="bineg") Dhat2 = -2*L2;
  Dhat = -2*L;

  // calcul du DIC
  if(model=="bineg") DIC2 = 2*Dbar2 - Dhat2;
  DIC = 2*Dbar - Dhat;
 
  // ----------------------------
  // sauvegarde des résultats
  // ----------------------------
  // ouverture de fichier en écriture
  string nom_fichier_sortie = racine + "sortie_coda_" + nom_fichier_chaine;
  ofstream fichier_sortie(nom_fichier_sortie.c_str(),ios::out);
  
  // écriture DIC dans le fichier de sortie
  fichier_sortie << "Dbar1 : " << Dbar << endl;
  fichier_sortie << "Dhat1 : " << Dhat << endl;
  fichier_sortie << "DIC1  : " << DIC << endl;
  if(model=="bineg")
  {
      fichier_sortie << "Dbar2 : " << Dbar2 << endl;
      fichier_sortie << "Dhat2 : " << Dhat2 << endl;
      fichier_sortie << "DIC2  : " << DIC2 << endl;
  }
  
  // en tete noeuds
  fichier_sortie << "noeud;moyenne;mediane;variance;q25;q75" << endl;
  
  // boucle sur les noeuds
  colonne=1;
  for(colonne=1;colonne<=nb_noeud;colonne++)
  {
    fichier_sortie << noeud[colonne-1] << ";" << moyenne[colonne-1] ;
    fichier_sortie << ";" << quantile_50[colonne-1] << ";" << variance[colonne-1];
    fichier_sortie << ";" << quantile_25[colonne-1] << ";" << quantile_75[colonne-1];
    
    fichier_sortie << endl;
  }   
   
  // fermeture du fichier de sortie
  fichier_sortie.close();
   
  // ---------------------------- 
  // effacer fichiers CODA chaine et index
  // ---------------------------- 
  // taille du fichier de sortie pour vérification
  long long int taille = 0;
  ifstream fichier_sortie_verification(s1.c_str());    // ouverture
  fichier_sortie_verification.seekg(0,ios_base::end);  // se placer à la fin
  taille = fichier_sortie_verification.tellg();        // position est égale à la taille
  fichier_sortie_verification.close();                 // fermeture
  
  
  /*
  if(taille>=50000)
  {
    // commande système pour effacer chaine
    s1 = "rm " + racine + nom_fichier_chaine;
    // exécution
    system(s1.c_str());
    
    // commande système pour effacer index
    s1 = "rm " + racine + nom_fichier_index;
    // exécution
    system(s1.c_str());      
  }
  */
  
  // ----------------------------
  // affichage
  // ----------------------------
//   cout << " ----------------------------------------- " << endl;
//   cout << " coda_analyse3 version 3.0 " << endl;
//   cout << " ----------------------------------------- " << endl;
//   cout << " fichier index         : " << nom_fichier_index << endl;
//   cout << " fichier chaine        : " << nom_fichier_chaine << endl;
//   cout << " nombre de noeuds      : " << nb_noeud << endl;  
//   cout << " nombre de simulations : " << nb_valeur << endl;
//   cout << " nombre d'unité        : " << nug << endl << endl;
//   cout << " Dbar                  : " << Dbar << endl;
//   cout << " Dhat                  : " << Dhat << endl;
//   cout << " DIC                   : " << DIC << endl;
}
