# Supplementary material for: Bayesian hierarchical models for disease mapping applied to contagious pathologies
Source: PLoS One. 2021 Jan 13;16(1):e0222898. doi: 10.1371/journal.pone.0222898 (PMC7806170; doi:10.1371/journal.pone.0222898)
Supplement: S6 File — (TXT) [file pone.0222898.s016.txt]

# Negative Binomial distribution

model
{
	for (i in 1:num)
	{
		y[i] ~ dpois (lambda[i])
		lambda[i] ~ dgamma (alpha[i], beta[i])
		beta[i] <- 1 / rho[i]
		rho[i] <- mu[i] / alpha[i]
		log (mu[i]) <- log (e[i]) + a * u[i] + b * t[i] + c * v[i] + epsilon[i]		# log-linear model for the risk
	}
	alpha[1:num] ~ dgamma (5, 5)
	u[1:num] ~ car.normal (voisS[], poidsS[], nbvS[], tau1)		# spatial CAR normal
	t[1:num] ~ car.normal (voisT[], poidsT[], nbvT[], tau2)		# temporal CAR normal
	v[1:num] ~ car.normal (voisST[], poidsST[], nbvST[], tau3)	# spatio-temporal CAR normal
	epsilon[1:num] ~ dnorm (0, tau4)
	tau1 ~ dgamma (0.01, 0.01)
	tau2 ~ dgamma (0.01, 0.01)
	tau3 ~ dgamma (0.01, 0.01)
	tau4 ~ dgamma (0.01, 0.01)
	a ~ dgamma (5, 5)	# spatial weigth
	b ~ dgamma (5, 5)	# temporal weigth
	c ~ dgamma (5, 5)	# spatio-temporal weigth
}

#---------------------------

# Poisson distribution

model
{
	for (i in 1:num)
	{
		y[i] ~ dpois (lambda[i])
		log (lambda[i]) <- log (e[i]) + a * u[i] + b * t[i] + c * v[i] + epsilon[i]	# log-linear model for the risk
	}
	u[1:num] ~ car.normal (voisS[], poidsS[], nbvS[], tau1)		# spatial CAR normal
	t[1:num] ~ car.normal (voisT[], poidsT[], nbvT[], tau2)		# temporal CAR normal
	v[1:num] ~ car.normal (voisST[], poidsST[], nbvST[], tau3)	# spatio-temporal CAR normal
	epsilon[1:num] ~ dnorm (0, tau4)
	tau1 ~ dgamma (0.01, 0.01)
	tau2 ~ dgamma (0.01, 0.01)
	tau3 ~ dgamma (0.01, 0.01)
	tau4 ~ dgamma (0.01, 0.01)
	a ~ dgamma (5, 5)	# spatial weigth
	b ~ dgamma (5, 5)	# temporal weigth
	c ~ dgamma (5, 5)	# spatio-temporal weigth
}
